# Supplementary material for: Transcription initiation at a consensus bacterial promoter proceeds via a ‘bind-unwind-load-and-lock’ mechanism
Source: eLife. 2021 Oct 11;10:e70090. doi: 10.7554/eLife.70090 (PMC8536254; doi:10.7554/eLife.70090)
Supplement: Figure 1—source data 1. [file elife-70090-fig1-data1.zip]

Archive with 5 entries (5 files):
- real time smUIFE_LC_GC+2Cy3 all data.dat
- real time smUIFE_LC_GC-9Cy3 all data.dat
- real time smUIFE_LC+2Cy3 all data.dat
- real time smUIFE_LC-9Cy3 all data.dat
- real time smUIFE_preunwound_LC+2Cy3 all data.dat
