# Supplementary material for: Transcription initiation at a consensus bacterial promoter proceeds via a ‘bind-unwind-load-and-lock’ mechanism
Source: eLife. 2021 Oct 11;10:e70090. doi: 10.7554/eLife.70090 (PMC8536254; doi:10.7554/eLife.70090)
Supplement: Figure 1—source data 1. [file elife-70090-fig1-data1.zip › real time smUIFE_LC_GC+2Cy3 all data.dat]

1	-17.327
1	64.423
1	8.5959
1	43.365
1	6.9231
1	-13.365
1	-0.9231
1	13.019
1	-19.596
1	-21.481
1	-30.981
1	54.75
1	26.654
1	-6.0193
1	-11.789
1	-28.231
1	-25.654
1	45.519
1	0.59595
1	15.019
1	23.827
1	13.135
1	38.904
1	45.577
1	2.25
1	22.865
1	-14.365
1	30.135
1	35.288
1	-6.2693
1	-16.115
1	-14.769
1	0.23071
1	-15.5
1	4.9807
1	33.827
1	-22.731
1	-3.1731
1	7.3845
1	-40.231
1	-27.212
1	-26.769
1	6.7114
1	-16.462
1	20.615
1	29.058
1	1.0383
1	3
1	-5.3462
1	25.019
1	-3.7117
1	-33.596
1	-5.981
1	-52.962
1	22.442
1	3.5383
1	-5.6155
1	24.211
1	-14.115
1	23.442
1	-3.8079
1	-35
1	16.5
1	-2
1	34.865
1	27.077
1	-6.2117
1	19.673
1	10.5
1	21.173
1	13.115
1	-11.846
1	-49.865
1	-7.4424
1	-20.519
1	-38.5
1	42.788
1	181.73
1	293.52
1	344.73
1	210.25
1	425.5
1	380.65
1	371.81
1	388.31
1	446.54
1	507.85
1	566.9
1	295.67
1	215.75
1	289.85
1	374.46
1	332.67
1	294.42
1	375.1
1	264.56
1	206.17
1	369.94
1	330.17
1	399.83
1	256.62
1	312.23
1	284.92
1	356.12
1	276.37
1	303.92
1	400.17
1	294.71
1	258.21
1	248.27
1	420.69
1	390.4
1	253.33
1	369.17
1	419.19
1	283.21
1	340.35
1	294.02
1	233.31
1	292.5
1	274.38
1	250.38
1	275.79
1	300.06
1	217.69
1	219.38
1	279.65
1	320.4
1	191.35
1	332.79
1	421.63
1	256.1
1	237.48
1	247.81
1	376
1	314.56
1	375.81
1	303.48
1	330.02
1	311.33
1	323.44
1	340.98
1	359.65
1	239.5
1	301.44
1	264.79
1	323.5
1	372.88
1	427.56
1	346.42
1	315.4
1	396.42
1	410.38
1	288.17
1	321.5
1	317.12
1	288.37
1	438.71
1	422.48
1	337.65
1	323.96
1	277.06
1	288.42
1	324.75
1	301.88
1	233.83
1	308.23
1	297.15
1	344.04
1	292.31
1	255.38
1	302.25
1	323.4
1	343.08
1	273.71
1	404.08
1	353.63
1	259.44
1	187.4
1	347.69
1	271.73
1	338.15
1	338.29
1	269.08
1	337.56
1	325.73
1	395.6
1	247.37
1	239.12
1	260.52
1	216.94
1	333.13
1	333.33
1	389.94
1	389.88
1	314.62
1	279.21
1	314.54
1	348.87
1	314.4
1	348.37
1	420.62
1	439.94
1	351.81
1	360.75
1	315.25
1	313.04
1	290.19
1	296.12
1	248.21
1	249.19
1	328.19
1	480.85
1	441.52
1	267.58
1	335.79
1	387.54
1	264.29
1	260.79
1	226.13
1	392.58
1	257.42
1	404.23
1	246
1	315.5
1	259.21
1	373.87
1	460.79
1	264.79
1	313.37
1	327.23
1	325.73
1	431.87
1	361.15
1	369.6
1	272.54
1	375.67
1	257.69
1	387.87
1	343.48
1	343.67
1	377.92
1	343.75
1	197.4
1	342.04
1	270.44
1	290.71
1	356.46
1	281.75
1	348.25
1	340.23
1	302.77
1	335.27
1	321.12
1	328.87
1	382.54
1	308.21
1	243.42
1	344.92
1	199.29
1	313.38
1	294.54
1	379.29
1	452.48
1	380.27
1	279.04
1	247.85
1	301.63
1	389.48
1	308.6
1	348.83
1	382.5
1	377.35
1	407.9
1	259.83
1	315.46
1	306.02
1	308.27
1	310.44
1	321.9
1	349.12
1	298.12
1	376.44
1	296.83
1	328.19
1	265.5
1	344.79
1	336.96
1	476.63
1	250.25
1	299.02
1	258.13
1	421.75
1	384.98
1	332.19
1	435.71
1	463.54
1	355.54
1	312.02
1	402.44
1	411.25
1	501.08
1	409.37
1	400.04
1	453.15
1	423.62
1	411.1
1	296
1	305.25
1	357.88
1	384.81
1	325.23
1	310.71
1	222.79
1	351.62
1	316
1	361.23
1	395.94
1	346.65
1	387.63
1	522.5
1	379.31
1	390.83
1	285.35
1	369.23
1	370.48
1	324.17
1	328.75
1	334.06
1	359.73
1	399.62
1	297.19
1	386.56
1	373.58
1	383.25
1	297.75
1	478.48
1	222.94
1	377.04
1	279.6
1	368.54
1	282.17
1	232.37
1	466.52
1	333.63
1	296.08
1	307.69
1	329.65
1	282.77
1	377.87
1	372.37
1	391.31
1	434.4
1	336.33
1	254.25
1	200.25
1	271.35
1	312.87
1	349.44
1	339.56
1	407.6
1	361.27
1	503.92
1	594.37
1	594.62
1	785.31
1	474.92
1	680.77
1	450.87
1	195.94
1	261.85
1	474.92
1	598.71
1	533.44
1	492.88
1	554.67
1	530.94
1	520.88
1	446.69
1	501.85
1	528.44
1	627.52
1	473.88
1	452.19
1	702.96
1	527.02
1	526.83
1	671.87
1	495.63
1	444.6
1	494.42
1	575.17
1	600.46
1	573.65
1	443.17
1	450.37
1	515.69
1	475.23
1	530.13
1	516.5
1	447.25
1	508.83
1	601.23
1	615.58
1	661.58
1	484.25
1	458.35
1	567.33
1	473.67
1	591.33
1	483.6
1	479.19
1	571.81
1	533.83
1	470.44
1	597.15
1	488.25
1	499.46
1	626.38
1	624.69
1	522.96
1	487.67
1	502.98
1	561.88
1	530.83
1	576.48
1	442.4
1	599.27
1	601.52
1	471.48
1	553.67
1	448.29
1	537.9
1	590.25
1	590
1	452.58
1	660.42
1	392.75
1	683.87
1	488.44
1	652.17
1	657.85
1	683.71
1	542
1	663.4
1	597.98
1	614.98
1	500.37
1	572.71
1	601.04
1	579.65
1	581.75
1	532.33
1	495.52
1	514.46
1	593.96
1	491.52
1	455.73
1	431.54
1	392.42
1	497.79
1	450.56
1	486.25
1	593.73
1	493.06
1	537.27
1	450.08
1	530.9
1	277.85
1	585.17
1	607.23
1	531.1
1	576.29
1	449
1	508.98
1	511.08
1	506.08
1	528.33
1	633.33
1	491.58
1	485.63
1	576.13
1	557.69
1	539.21
1	403.23
1	363.29
1	527.67
1	496.19
1	464.6
1	534.06
1	532.96
1	560.27
1	515.63
1	426.37
1	419.04
1	516.21
1	490.54
1	438.87
1	373.87
1	333.71
1	583.27
1	440.63
1	490.56
1	536.19
1	557.44
1	522.33
1	472.31
1	485.02
1	595.54
1	571.94
1	574.02
1	252.31
1	358.02
1	425.52
1	386.4
1	285.19
1	301.75
1	364.54
1	248.92
1	266.33
1	306.42
1	314.88
1	385.79
1	383.4
1	294.42
1	360.12
1	442.38
1	360.48
1	224.44
1	350.67
1	254.08
1	385.69
1	298.54
1	406.44
1	318.37
1	301.62
1	326.58
1	297.81
1	300.52
1	300.25
1	291.94
1	206.85
1	451.5
1	294.1
1	391.48
1	336.19
1	396.35
1	279.9
1	336.87
1	308.21
1	181.38
1	320.62
1	250.96
1	301.94
1	199.77
1	258.4
1	372.65
1	448.1
1	214.69
1	382
1	241.42
1	239.06
1	260.4
1	246.12
1	369.87
1	380.4
1	311.73
1	159.98
1	339.73
1	152
1	273.9
1	330.46
1	415.85
1	476.62
1	364.29
1	326.33
1	509.15
1	285.65
2	-112.48
2	-62.962
2	-99.404
2	-81.308
2	-121.35
2	-25.231
2	-64.289
2	-131.37
2	-5.981
2	-108.48
2	-82.25
2	-71.019
2	-69
2	-122.73
2	-61.981
2	-120.23
2	-98.173
2	-105.21
2	-24.654
2	-61.539
2	-111.19
2	-115.63
2	7.9807
2	-107.92
2	-74.654
2	-83.539
2	-114.44
2	-73.346
2	-87.154
2	-35.904
2	-91.635
2	-75.981
2	-85.404
2	-110.25
2	-116.5
2	-96.154
2	-78.865
2	-52.308
2	-97.135
2	-99.365
2	-60.077
2	-149.52
2	-30.385
2	-69.327
2	-85.808
2	79.019
2	79.827
2	182.88
2	167.65
2	181.02
2	166.44
2	211.96
2	133.52
2	195.65
2	157.62
2	216.38
2	69.75
2	106.58
2	178.15
2	97.5
2	57.173
2	64.038
2	213.96
2	143
2	8.1152
2	147.65
2	139.06
2	74.423
2	137.52
2	105.5
2	180.08
2	157.65
2	135.54
2	154.98
2	86.769
2	166.5
2	40.885
2	158.27
2	141.21
2	113.54
2	125.67
2	103.48
2	163.58
2	130.69
2	239.19
2	159.65
2	158.69
2	351.12
2	307.15
2	321.29
2	179.4
2	152.15
2	198.17
2	320.29
2	63.481
2	166.12
2	100.9
2	170.98
2	117.23
2	186.19
2	144.52
2	126.04
2	147.54
2	66.269
2	85.365
2	183.56
2	129.42
2	101.65
2	193.96
2	233.94
2	119.48
2	178.56
2	77.846
2	169.52
2	128.37
2	215.69
2	232.77
2	170.19
2	178.79
2	193.31
2	131.04
2	245.42
2	141.38
2	164.65
2	144.98
2	38.788
2	119.96
2	85.231
2	46.038
2	83.538
2	132.44
2	155.69
2	143.81
2	252.23
2	228.12
2	185.29
2	303.75
2	186.71
2	68.769
2	92
2	86.904
2	132.79
2	231.12
2	51.154
2	161.02
2	139.6
2	291.73
2	117.27
2	65.077
2	130.56
2	141.06
2	162.87
2	208.71
2	134.4
2	221.4
2	74.115
2	136.96
2	126.33
2	93.673
2	93.865
2	206.65
2	163.44
2	105.21
2	224.23
2	177.06
2	129.04
2	157.42
2	159.54
2	95.769
2	147.52
2	79.173
2	32.769
2	154.1
2	86.5
2	227.29
2	164.29
2	155.73
2	116.81
2	133.42
2	177.37
2	140.46
2	179.06
2	105.98
2	161.4
2	74.808
2	184.37
2	151.5
2	137.33
2	253.62
2	193.5
2	138.88
2	57.827
2	85.635
2	103.63
2	207.67
2	175.06
2	133.19
2	176.37
2	91.019
2	105.37
2	129.5
2	137.85
2	179.25
2	72.25
2	112.69
2	135.13
2	158.75
2	68.577
2	88.731
2	164.15
2	87.5
2	90.769
2	84.269
2	87.327
2	106.15
2	214.77
2	118.31
2	220.96
2	159.06
2	361.83
2	262.31
2	201.69
2	205.9
2	252.63
2	213.96
2	231.81
2	141.69
2	212.38
2	147.25
2	203.02
2	142.29
2	189.73
2	124.25
2	288.48
2	120.77
2	238.79
2	260.6
2	56.596
2	28.788
2	148.48
2	315.73
2	307.98
2	171.38
2	139.02
2	323.23
2	429.5
2	188.85
2	214.21
2	201.44
2	204.92
2	159.85
2	156.56
2	274.81
2	219.19
2	253.98
2	275.6
2	222.56
2	349.62
2	99.058
2	115.94
2	278.6
2	133.52
2	236.81
2	215.73
2	112.48
2	277.71
2	289
2	301.62
2	331.65
2	237.37
2	293.46
2	462.38
2	335.65
2	221.27
2	312.27
2	135.88
2	259.15
2	225.87
2	275.46
2	184.33
2	216.9
2	140.13
2	298.88
2	233.42
2	293.56
2	363.73
2	266.85
2	218.12
2	248.35
2	379.13
2	334.31
2	385.94
2	248.88
2	270.42
2	227.52
2	241.9
2	356.25
2	219.37
2	266.08
2	249.13
2	187.37
2	283.37
2	203
2	244.63
2	225.19
2	326.87
2	177.96
2	257.73
2	394.25
2	227.58
2	196.38
2	186.42
2	272.29
2	247.65
2	165.44
2	222.42
2	235.71
2	225.94
2	163.6
2	274.63
2	176.15
2	215.94
2	150.04
2	101.37
2	145.69
2	163.75
2	265.67
2	177.17
2	267.83
2	272.12
2	201.19
2	314.56
2	354.62
2	289.52
2	270.27
2	321.71
2	184.04
2	260.08
2	357.12
2	318.4
2	251.83
2	275.15
2	141.92
2	306.44
2	296.23
2	378.42
2	324.92
2	239.92
2	233.63
2	192.37
2	201.02
2	20.731
2	188.42
2	304.04
2	354.77
2	300.92
2	189.08
2	256.69
2	438.92
2	285.04
2	320.73
2	205.69
2	248.08
2	355.42
2	253.4
2	289.77
2	299.96
2	231.35
2	272.08
3	-34.308
3	-85.135
3	-64.135
3	-14.923
3	23.692
3	-48.192
3	-18.942
3	-19.808
3	-60.096
3	-31.673
3	-15.712
3	-53.385
3	-56.923
3	-19.5
3	-26.981
3	-54.577
3	43.692
3	-10.654
3	-63.327
3	-10.789
3	-131.71
3	-11.096
3	-16.404
3	-29.692
3	-51.327
3	25.519
3	-4.25
3	8.3652
3	-20.75
3	56.154
3	-16.519
3	-37.442
3	-3.4041
3	-33.577
3	24.25
3	9.1538
3	-5.5769
3	-68.865
3	12.75
3	-79.346
3	34.461
3	-79.385
3	-39.481
3	-58.058
3	-8.0193
3	-7
3	-56.519
3	42.577
3	15.538
3	-46.289
3	59.077
3	106.87
3	80.442
3	50.019
3	74.288
3	55.942
3	130.96
3	76.192
3	68.135
3	113.29
3	130.42
3	107.19
3	126.54
3	190.38
3	105.15
3	103.02
3	112.54
3	151.37
3	69.308
3	195.5
3	87.673
3	146.98
3	198.94
3	157.67
3	87.865
3	185.88
3	82.115
3	98.461
3	133.37
3	87.385
3	134.44
3	58.808
3	111.04
3	62.654
3	99.885
3	64.75
3	155.1
3	105.54
3	79.596
3	128.65
3	54.673
3	114.12
3	107.54
3	90.423
3	75.808
3	128.06
3	81.865
3	78.558
3	115.56
3	57.865
3	162.75
3	154.08
3	94.404
3	151.67
3	31.846
3	191.62
3	115.37
3	38.058
3	112.27
3	80.365
3	105.27
3	90.231
3	169.96
3	88.423
3	102.29
3	163.5
3	176.4
3	173.12
3	118.77
3	103.19
3	34.308
3	173.83
3	131.38
3	92.115
3	63.788
3	43.5
3	151.23
3	181.19
3	128.04
3	56.038
3	90
3	120.69
3	82.173
3	72.519
3	125.44
3	67.404
3	78.231
3	87.596
3	118.21
3	98.885
3	186.65
3	32.885
3	35.327
3	91.904
3	102.71
3	104.06
3	118.81
3	20.442
3	118.27
3	24.577
3	73.231
3	41.75
3	118.65
3	137.69
3	130.19
3	0.11523
3	24.346
3	107.77
3	62.192
3	160.12
3	93.885
3	66.538
3	94.923
3	111.1
3	118.1
3	130.12
3	145.87
3	50.615
3	84.865
3	38.846
3	71.904
3	147.75
3	115.06
3	424.65
3	370.42
3	350.71
3	392.88
3	419.15
3	445.83
3	273.71
3	367.63
3	369.4
3	350.4
3	437.52
3	447.04
3	392.42
3	473.58
3	372.62
3	401.33
3	530.42
3	419.17
3	459.33
3	423.83
3	464.38
3	477.71
3	522.23
3	451.25
3	505.4
3	481.83
3	550.5
3	377.69
3	366.42
3	334.04
3	439.67
3	463.69
3	394.83
3	559.69
3	426.75
3	373.52
3	463.79
3	472.25
3	462.42
3	550.44
3	372.56
3	432.29
3	304.19
3	527.15
3	383.35
3	505.12
3	401.69
3	370.31
3	587.96
3	441.23
3	420
3	389.69
3	382.06
3	385.54
3	458.87
3	435.25
3	433.62
3	354.27
3	468.79
3	408.69
3	438.4
3	397.46
3	474.12
3	501.65
3	525.56
3	406.88
3	341.38
3	325.04
3	500.65
3	452
3	378.63
3	494.81
3	481.38
3	398.77
3	464.79
3	457.62
3	471.71
3	464.46
3	458.06
3	515.15
3	484.92
3	392.69
3	533.52
3	500.12
3	461.48
3	483.58
3	454.33
3	350.71
3	511.92
3	465.94
3	402.77
3	365.37
3	454.35
3	468.94
3	425.9
3	453.38
3	410.54
3	403.13
3	482.44
3	420.08
3	384.17
3	437.65
3	481.77
3	465.96
3	482.04
3	400.56
3	438.85
3	377.81
3	380.73
3	560.12
3	393.1
3	503.9
3	376.85
3	359.37
3	389.46
3	435.52
3	364.17
3	424.85
3	342.88
3	490.06
3	433.75
3	447.37
3	402.83
3	568.85
3	522.88
3	345.44
3	419.06
3	424.37
3	506.79
3	494.19
3	516.15
3	481.73
3	516.35
3	471.27
3	418.73
3	425.06
3	488.87
3	445.19
3	392.83
3	497.92
3	454.58
3	322.46
3	424.29
3	425.9
3	445.15
3	380.17
3	361.06
3	551.21
3	399.02
3	448.71
3	484.19
3	426.92
3	529.27
3	538.73
3	436.96
3	260.88
3	455.46
3	430.52
3	403.46
3	422.52
3	498.81
3	365.81
3	504.58
3	439.9
3	492.37
3	464.33
3	404.73
3	360.63
3	377.35
3	389.25
3	477.27
3	501.15
3	484.46
3	383.25
3	483.06
3	360.87
3	303.69
3	439.63
3	489.13
3	566.96
3	549.71
3	458.52
3	414.06
3	464.69
3	505.87
3	505.79
3	476.98
3	367.96
3	428.4
3	337.52
3	486.75
3	499.38
3	551.83
3	387.75
3	422.69
3	641.46
3	524.19
3	530.77
3	542.46
3	432.65
3	464.48
4	-32.212
4	1.6538
4	-31.058
4	13.769
4	17.077
4	0.05762
4	3.4614
4	-32.942
4	-27.135
4	-9.6924
4	27.769
4	-0.69238
4	7.6731
4	31.596
4	-9.0193
4	-19.962
4	-7.0579
4	32.885
4	-14.615
4	-0.71167
4	39.308
4	-47.654
4	13.058
4	2.25
4	-20.808
4	-7.4041
4	16.635
4	-30.096
4	-37.385
4	10.442
4	244.19
4	163.98
4	87.308
4	79.788
4	92.558
4	94.942
4	154.48
4	151.02
4	106.17
4	67.038
4	135.56
4	142.27
4	20.808
4	17.788
4	28.981
4	33.942
4	-27.058
4	125.62
4	81.058
4	92.942
4	57.481
4	142.81
4	55.519
4	107.88
4	97.019
4	159.75
4	112.9
4	75.769
4	114.17
4	134.52
4	136.06
4	110.67
4	106.92
4	139.83
4	226.42
4	168.46
4	113.23
4	87.365
4	170.75
4	86.615
4	262.06
4	31.5
4	182.04
4	198.15
4	71.019
4	116.81
4	159.44
4	133.13
4	123.02
4	145.25
4	113.27
4	137.29
4	141.46
4	94.154
4	95.923
4	39.654
4	126.88
4	202.92
4	189.73
4	268.9
4	142.13
4	103.94
4	44.173
4	74.423
4	154.5
4	63.75
4	119.06
4	74.481
4	163.73
4	109.06
4	131.37
4	154.9
4	7.7883
4	94.058
4	85.808
4	124.81
4	116.17
4	82.231
4	109.94
4	253.12
4	106.46
4	84.481
4	54.461
4	85.596
4	98.692
4	74.115
4	202.38
4	45
4	36.5
4	272.4
4	197.06
4	49.058
4	175.25
4	127.04
4	147.06
4	106.67
4	128.56
4	177.71
4	156.65
4	117.56
4	82.865
4	117.67
4	46.865
4	70.827
4	168.69
4	124.15
4	88.75
4	57.385
4	67.596
4	175.62
4	209.4
4	158.96
4	210.6
4	111.23
4	247.02
4	155.44
4	142.96
4	107.27
4	93.538
4	141.31
4	164.73
4	150.6
4	168.42
4	137.75
4	150.48
4	134.48
4	148.02
4	161.37
4	102.65
4	122.58
4	162.75
4	171.44
4	109.56
4	138.85
4	272.12
4	208.98
4	80.404
4	131.21
4	94.596
4	214.83
4	200.27
4	96.211
4	87.115
4	129.15
4	150.25
4	132.9
4	186.54
4	31.077
4	96.673
4	119.35
4	240.69
4	78.923
4	80.192
4	198.85
4	133.44
4	222.12
4	152.98
4	201.52
4	91.288
4	124.83
4	232.46
4	185.9
4	98.288
4	225.35
4	219.92
4	128.98
4	115.13
4	61
4	103.42
4	207.48
4	138.54
4	130.65
4	78.673
4	108.94
4	147.48
4	68.135
4	77.827
4	98.442
4	85.327
4	67.038
4	123.6
4	114.48
4	184.31
4	205.5
4	191.56
4	239.77
4	147.63
4	246.25
4	261.4
4	209.77
4	162.92
4	197.35
4	293.9
4	119.6
4	227.04
4	205.88
4	183.19
4	23.308
4	69.288
4	55.192
4	56.904
4	55.923
4	77.192
4	47.538
4	71.135
4	128.67
4	76.288
4	98.173
4	41.731
4	52.558
4	204.4
4	61.808
4	104.87
4	107.5
4	89.865
4	112.9
4	120.63
4	113.73
4	47.711
4	95.711
4	28.135
4	50.115
4	66.019
4	93.192
4	175.87
4	85.365
4	101.06
4	144.73
4	98.346
4	88
4	29.135
4	20.942
4	51.904
4	88.115
4	98.442
4	56.019
4	90.288
4	164.63
4	115.71
4	81.115
4	79.135
4	141.79
4	209.77
4	200.69
4	69.327
4	84.596
4	178.19
4	158.4
4	130.67
4	161.4
4	120.71
4	85.865
4	129.62
4	148.04
4	152.19
4	202.29
4	197.12
4	135.21
4	58.25
4	100.02
4	117.42
4	77.769
4	101.37
4	106.25
4	152.81
4	91.538
4	111.12
4	37.077
4	165.54
4	157.21
4	131.87
4	138.54
4	140.92
4	304.88
4	360.33
4	328.75
4	245.23
4	263.69
4	166.71
4	217
4	372.58
4	284.63
4	217.44
4	160.4
4	323.4
4	253.67
4	303.98
4	284.94
4	290.79
4	203.19
4	290.87
4	319.79
4	332.52
4	322
4	261.35
4	296.69
4	396.25
4	152.94
4	277.77
4	217.63
4	196.1
4	431.42
4	240.19
4	264.06
4	263.69
4	243.52
4	342.88
4	296.98
4	282.02
4	288.02
4	369.4
4	263.19
4	227.04
4	284.08
4	277.94
4	255.15
4	317.62
4	336.85
4	361.58
4	383.58
4	302
4	243.6
4	251.4
4	308.15
4	331
4	262.42
4	285.31
4	191.25
4	268.12
4	244.46
4	339.33
4	341.17
4	189.83
4	274.9
4	230.71
4	264
4	286.75
4	293.69
4	263.21
4	180.6
4	203.73
4	185.67
4	445.12
4	315.81
4	199.75
4	378.33
4	392.75
4	287.1
4	225.37
4	350.5
4	346.5
4	354.04
4	292.44
4	210.19
4	388.98
4	313.77
4	292.38
4	254.33
4	183.06
4	358.77
4	345.33
4	245.58
5	16.538
5	-33.269
5	-26.058
5	7.3845
5	-13.327
5	53.192
5	-11.712
5	21.404
5	-18.269
5	32.731
5	4.7307
5	-7.1155
5	-26.577
5	-5.0962
5	-0.03857
5	40.442
5	2.269
5	2.8459
5	-8.981
5	-14.808
5	45.365
5	-22.231
5	-48.692
5	-13.019
5	40
5	14.865
5	40.096
5	37.327
5	14.269
5	-25.404
5	-7.8079
5	12.308
5	10.019
5	6.4614
5	336.63
5	316.17
5	388.69
5	315.46
5	318.31
5	207.23
5	345.75
5	299.1
5	358.29
5	312.37
5	376.46
5	269.29
5	409.9
5	289.44
5	275.71
5	358.02
5	465.5
5	357.44
5	365.02
5	470.56
5	587.75
5	308.44
5	382.96
5	360.37
5	376.9
5	269.96
5	338.83
5	348.15
5	256.44
5	330.73
5	203.67
5	291.77
5	216.77
5	240.02
5	290.81
5	351.23
5	347.92
5	347.44
5	326.31
5	330.73
5	377.56
5	409.4
5	351.31
5	348.4
5	315.38
5	371.08
5	494
5	393.62
5	402.4
5	392.77
5	359.27
5	374.42
5	275.02
5	484.46
5	344.17
5	468.29
5	533.27
5	421
5	401.65
5	508
5	381.06
5	467.06
5	472.17
5	622.69
5	441.79
5	420.46
5	526.83
5	486.37
5	499.08
5	597.5
5	585.63
5	540.83
5	582.63
5	413.83
5	486.37
5	519.38
5	588.44
5	539.4
5	415
5	501.96
5	501.67
5	468.04
5	451.46
5	500.58
5	511.77
5	492.75
5	557.92
5	443.48
5	486.69
5	541.77
5	478.48
5	478.31
5	420.04
5	514.87
5	598.62
5	516.13
5	490.56
5	509.83
5	485.63
5	401
5	569.54
5	474.06
5	417.1
5	385.15
5	481.77
5	609.04
5	494.38
5	480.73
5	595.62
5	569.13
5	459.1
5	484.1
5	563.12
5	574.67
5	526.69
5	536.33
5	477.96
5	412.85
5	555.79
5	401.27
5	497.85
5	477.98
5	521.06
5	492.65
5	562.19
5	403.38
5	509.67
5	476.44
5	472.38
5	567.35
5	580.52
5	530.62
5	521.69
5	456.77
5	445.48
5	496.71
5	548.58
5	336.88
5	290.79
5	462.5
5	490.54
5	615.96
5	593.4
5	477.56
5	495.1
5	464.4
5	521.27
5	628.33
5	524.87
5	569.04
5	479.33
5	484.02
5	472.9
5	443.4
5	421.67
5	512.79
5	587.83
5	663.44
5	568.1
5	615.9
5	566
5	517.04
5	552.4
5	580.77
5	496.17
5	600.88
5	535.75
5	551.4
5	522.54
5	475.6
5	581.87
5	582.96
5	555.04
5	581.94
5	515.33
5	675.19
5	604.69
5	627.87
5	632.25
5	611.42
5	507.87
5	518.56
5	609.46
5	544.1
5	496.27
5	633.52
5	408.15
5	606.62
5	552.56
5	627.27
5	633.17
5	438.1
5	440.63
5	512.98
6	-67.75
6	23.769
6	-10.692
6	-5.1924
6	-12.25
6	-24.308
6	-9.231
6	8.8269
6	-44.365
6	-0.88477
6	-19.596
6	40.25
6	-23.442
6	-7.6731
6	44.615
6	-11
6	5.0769
6	46.288
6	0.30762
6	-28.731
6	-26.673
6	-21.635
6	9.269
6	-6.231
6	19.038
6	27.827
6	-24.865
6	3.1538
6	-22.75
6	-0.4231
6	-11.442
6	-8.3655
6	20.038
6	-12.673
6	36.115
6	-25.192
6	-24.039
6	-3.3848
6	136.75
6	135.44
6	191.19
6	219.87
6	258.87
6	309.71
6	312.81
6	213.58
6	265.13
6	201.54
6	301.23
6	147.12
6	222.94
6	211.1
6	353.29
6	319.96
6	260.48
6	189.23
6	284.81
6	240.27
6	323.17
[truncated: 91,721 more rows]
