# Supplementary material for: Transcription initiation at a consensus bacterial promoter proceeds via a ‘bind-unwind-load-and-lock’ mechanism
Source: eLife. 2021 Oct 11;10:e70090. doi: 10.7554/eLife.70090 (PMC8536254; doi:10.7554/eLife.70090)
Supplement: Figure 1—source data 1. [file elife-70090-fig1-data1.zip › real time smUIFE_LC_GC-9Cy3 all data.dat]

1	-33.981
1	-16.5
1	-3.4617
1	-38.327
1	14.961
1	12.211
1	-17.442
1	-16.5
1	11.211
1	18.981
1	11.731
1	-4.6541
1	27.385
1	-4.3269
1	-11.596
1	13.154
1	5.3459
1	15.404
1	11.558
1	-7.9041
1	-6.981
1	-17.789
1	2.2114
1	15.154
1	21.211
1	-25.596
1	16.788
1	-30.289
1	-22.981
1	-0.5
1	35.538
1	-14.058
1	-13.404
1	-30.654
1	19.788
1	-6.1924
1	25.404
1	-25.289
1	62.404
1	-15.789
1	-9.9041
1	-1.9231
1	35
1	51.961
1	-26.827
1	7
1	-56
1	-28.635
1	10.519
1	-10.808
1	51.635
1	34.442
1	-59.404
1	10.865
1	37.846
1	9.0959
1	-8.5962
1	-40.654
1	-48.808
1	27.538
1	-67.269
1	0.76904
1	49.077
1	246.23
1	315.92
1	247.88
1	144.85
1	298.79
1	204.65
1	224.88
1	253.27
1	234.87
1	181.02
1	220.15
1	257.62
1	236.23
1	90.211
1	174.88
1	199.81
1	97.135
1	88.192
1	161.1
1	215.5
1	188.83
1	227.52
1	263.88
1	180.17
1	174.71
1	237.38
1	301.85
1	272.08
1	181.75
1	208.58
1	220.27
1	165.67
1	264.08
1	182.96
1	267.12
1	298.75
1	237.94
1	178.37
1	222.25
1	284.21
1	306.83
1	154.04
1	299.4
1	338.04
1	271.79
1	201.69
1	184.92
1	188.98
1	322.21
1	317.9
1	205.63
1	182.77
1	254.88
1	125.63
1	75.981
1	226.19
1	208.9
1	251.08
1	257.75
1	264.13
1	272.48
1	216.33
1	187.52
1	164.85
1	156.15
1	236.33
1	335.27
1	306.92
1	363.4
1	321.81
1	361.56
1	349.13
1	226.87
1	244.81
1	361.21
1	270.63
1	199.6
1	349.17
1	249.71
1	211.31
1	381.35
1	223.88
1	186.92
1	142.35
1	219.62
1	192
1	223.96
1	253.12
1	200.6
1	278.65
1	242.35
1	263.04
1	187.02
1	190.62
1	317.92
1	168.88
1	277.65
1	223.44
1	281.17
1	240.81
1	207.12
1	179.04
1	214.35
1	177.69
1	242.63
1	266.98
1	176.12
1	225.79
1	224.81
1	149.31
1	306.85
1	227.65
1	251.83
1	241.58
1	114.75
1	188.15
1	201.9
1	218.42
1	224.31
1	253.81
1	274.08
1	305.73
1	218.87
1	239.63
1	256.54
1	202.83
1	132.12
1	299.5
1	376.98
1	293.94
1	223.19
1	198.65
1	298.67
1	187.96
1	178.58
1	215.08
1	248.48
1	260.1
1	228.21
1	134.33
1	210.48
1	295.08
1	220.08
1	121.81
1	127.04
1	230.29
1	249.46
1	282.02
1	271.15
1	204.83
1	182.31
1	182.38
1	255.81
1	159.17
1	192.63
1	174.04
1	180.65
1	252
1	204.23
1	346.06
1	281.96
1	290.6
1	156.92
1	208.21
1	260.4
1	193.71
1	262.25
1	292.31
1	336.77
1	289.29
1	111.29
1	174.04
1	223.44
1	143.12
1	167.44
1	189.21
1	204.27
1	408.19
1	286.92
1	192.77
1	295.48
1	333.5
1	317.79
1	242.79
1	189.04
1	213.25
1	265.19
1	155.04
1	265.5
1	310.62
1	327.15
1	229.02
1	235.62
1	233.88
1	304.17
1	294.06
1	340.96
1	258.04
1	189.46
1	291.63
1	295
1	258.29
1	151.29
1	355.25
1	251.77
1	251.5
1	286.25
1	258.98
1	286.44
1	461.65
1	216.38
1	327.46
1	219.71
1	228.62
1	237.77
1	387.1
1	175.52
1	322.29
1	296.52
1	402.13
1	307.73
1	278.52
1	324.77
1	439.96
1	212.5
1	264.88
1	300.73
1	355.15
1	275.15
1	185.4
1	278.4
1	211.67
1	286.71
1	239.79
1	171.5
1	302.9
1	300.94
1	344.44
1	239.27
1	270.73
1	301.98
1	149.42
1	316.75
1	268
1	287.48
1	171.98
1	367.23
1	314.13
1	237.1
1	295.06
1	266.87
1	149.56
1	225.87
1	204.13
1	178.25
1	196.37
1	297.96
1	232.92
1	141.54
1	211.13
1	283.35
1	171.73
1	86.538
1	190.23
1	233.15
1	300.48
1	211.44
1	203.92
1	252.46
1	235.6
1	221.81
1	168.48
1	268.81
1	312.23
1	244.69
1	303.69
1	277.17
1	151.67
1	241.94
1	186.17
1	177.87
1	213.13
1	175.62
1	243.33
1	246.56
1	286.48
1	238.46
1	271.79
1	233.31
1	204.42
1	234.73
1	189.98
1	317.15
1	248.71
1	242.79
1	234.69
1	196.27
1	186.65
1	214.63
1	220.37
1	192.04
1	267.87
1	233.02
1	225.37
1	283.96
1	246.1
1	270.31
1	156.71
1	276.73
1	278.63
1	176.27
1	176.73
1	321.6
1	187.69
1	161.31
1	180.67
1	221.62
1	225.6
1	214.87
1	167.06
1	144.62
1	195.04
1	301.69
1	138.6
1	182.88
1	281.1
1	271.19
1	230.87
1	250.46
1	145.42
1	153.83
1	161.79
1	301.15
1	211.77
1	237.37
1	340.58
1	198.85
1	249.54
1	153.37
1	232.35
1	257.71
1	232.1
1	385.87
1	345
1	231.98
1	253.81
1	253.73
1	290.85
1	191.75
1	192.06
1	219.25
1	173.92
1	265.35
1	206.98
1	206.12
1	272.44
1	176.77
1	253.5
1	200.02
1	213.69
1	212.96
1	173.65
1	239.62
1	161.65
1	173.85
1	232.04
1	196.12
1	188.71
1	176.73
1	196.33
1	260.38
1	235.13
1	252.92
1	266.42
1	280.98
1	317.69
1	275.35
1	392.71
1	327.96
1	180.08
1	182.04
1	169.69
1	249.92
1	337.02
1	265.94
1	188.38
1	136.31
1	306.67
1	302.9
1	268.33
1	266.27
1	221.19
1	158.42
1	223.23
1	282.38
1	160.69
1	234.5
1	353.58
1	303.17
1	415.98
1	330.29
1	229.35
1	221.04
1	177.81
1	154.21
1	170.58
1	217.63
1	216.92
1	226.58
1	180.75
1	119.1
1	108.69
1	211.6
1	83.115
1	379.63
1	139.54
1	213.56
1	204.06
1	266.52
1	205.38
1	236.13
1	223.19
1	234.54
1	242.19
1	172.65
1	187.02
1	293.15
1	370.58
1	290.38
1	372.37
1	239.13
1	141.65
1	349.5
1	262.15
1	184.56
1	180.69
1	209.88
1	204.13
1	217.56
1	102.9
1	198.29
1	166.75
1	178.33
1	203.35
1	341.06
1	233.94
1	123.94
1	199.08
1	212.77
1	323.17
1	241.21
1	216.79
1	271.65
1	279.37
1	174.63
1	281.52
1	155.63
1	93.385
1	180.12
1	179.13
1	218.77
1	183.48
1	220.21
1	256.63
1	207.73
1	218.21
1	216.58
1	169.6
1	243.23
1	101.69
1	249.31
1	347.87
1	315.96
1	166.21
1	243.73
1	226.71
1	260.52
1	296.67
1	164.56
1	282.98
1	129.69
1	266.67
1	237.33
1	241.04
1	255.98
1	212.42
1	293.25
1	244.04
1	212.27
1	245.29
1	239.5
1	213.1
1	240.71
1	151.17
1	217.75
1	220.37
1	194.35
1	175.81
1	252.33
1	247.13
1	175.73
1	225.94
1	172.27
1	271.88
1	277.42
1	116.6
1	255.6
1	208.88
1	233.13
1	249.08
1	228.67
1	235.13
1	133.67
1	255.75
1	97.846
1	158.79
1	131.27
1	266.02
1	110.88
1	288.94
1	186.29
1	219.9
1	206.71
1	293.63
1	233.04
1	245.77
1	274.02
1	269.67
1	274.88
1	194.17
1	147.85
1	272.9
1	266.92
1	195.44
1	243.48
1	239.52
1	198.25
1	261.56
1	225.44
1	358.54
1	224.63
1	285.75
1	204.71
1	263.58
1	229.33
1	252.58
1	244.13
1	181.56
1	330.94
1	233.73
1	293.92
1	194.62
1	266.35
1	74.904
1	99.481
1	136.06
1	139.13
1	95.885
1	196.63
1	73.846
1	149.98
1	130.12
1	45.423
1	96.673
1	150.38
1	115.58
1	203.87
1	122.21
1	211.63
1	164.4
1	116.9
1	163.29
1	206.79
1	265.04
1	194.21
1	172.63
1	225.1
1	196.83
1	72.635
1	222.88
1	247.42
1	234.27
1	294.04
1	282.12
1	228.81
1	233.77
1	104.5
1	207.31
1	195.37
1	239.35
1	156.29
1	198.88
1	142.1
1	215.21
1	160.83
1	280.31
1	157.42
1	218.75
1	138.29
1	182.38
1	278.69
1	350.71
1	302.67
1	128.13
1	262.56
1	155.54
1	211.5
1	274.38
1	175.83
1	157.29
1	249.46
1	316.58
1	245.98
1	200.5
1	175.52
1	242.73
1	157.31
1	167.56
1	173.63
1	246.02
1	126.58
1	219.69
1	212.12
1	195.71
1	150
1	159.38
1	165.96
1	185.4
1	252.17
1	184.04
1	164.67
1	234.04
1	340.9
1	288.67
1	185.35
1	179.62
1	213.52
1	221.62
1	377.98
1	187.1
1	259.29
1	250.25
1	248.08
1	290.42
1	192.02
1	181.33
1	251.81
1	204.56
1	228.08
1	240.65
1	225.73
1	353.29
1	252.94
1	242.52
1	126.06
1	334.42
1	274.46
1	271.37
1	93.519
1	132.08
1	302.52
1	171.04
1	202.63
1	178.25
1	287.31
1	209.31
1	258.96
1	135.88
1	244.06
1	233.38
1	262.44
1	239.92
1	134.81
1	105.92
1	81.769
1	225.44
1	163.25
1	136.71
1	224.92
1	322.21
1	277.08
1	230.37
1	204.44
1	149.44
1	175.62
1	173.92
1	187.48
1	285.58
1	269.15
1	105.48
1	266.33
1	254.71
1	268.08
1	164.37
1	155.17
1	217.29
1	258.19
1	244.13
1	101.52
1	284.67
1	134.67
1	174.71
1	203.12
1	163.71
1	205.87
1	276.37
1	257
1	178.56
1	205.62
1	267.02
1	208.13
1	174.13
1	204.37
1	227.46
1	311.92
1	217.02
1	124.21
1	242.56
1	190.85
1	211.73
1	222.1
1	593.71
1	566.96
1	548.48
1	634
1	666.13
1	556.27
1	656.77
1	594.94
1	604.73
1	775.96
1	605.67
1	679.27
1	505.27
1	666.35
1	671.04
1	533.79
1	550.5
1	545
1	511.69
1	663.04
1	545.17
1	577.13
1	592.04
1	498.58
2	5.6921
2	-21.596
2	-15.942
2	-12.058
2	25.558
2	2.1538
2	-19.5
2	-30.731
2	-34.212
2	7.3845
2	-56.423
2	-45.039
2	-18.096
2	6.3076
2	79.635
2	-37.769
2	-23.212
2	52.981
2	-49.673
2	66.615
2	-5.1155
2	-20.5
2	-9.0962
2	-68.962
2	75.711
2	1.8845
2	11.442
2	-34.692
2	40.769
2	-28.365
2	-43.846
2	62.077
2	-42.635
2	32.211
2	-1.0579
2	-52.885
2	14.577
2	14.231
2	-41.173
2	-49.962
2	56.615
2	49.711
2	-13.865
2	38.173
2	20.596
2	-27.808
2	40
2	33.827
2	-22.692
2	39.25
2	45.211
2	227.31
2	278.17
2	331.46
2	237.08
2	323.92
2	355.52
2	334.04
2	393.81
2	471.21
2	496.02
2	355.63
2	450.37
2	339.4
2	393.48
2	381.9
2	414.73
2	254.35
2	398.4
2	294.44
2	345.37
2	342.79
2	312.13
2	464.62
2	349.54
2	311.12
2	292.31
2	279.6
2	255.15
2	319.4
2	309.15
2	321.27
2	320.65
2	307.9
2	370.08
2	315.62
2	319.27
2	325.98
2	276.12
2	449.21
2	293.52
2	327.9
2	349.21
2	420.87
2	358.27
2	439.52
2	246.19
2	300.81
2	251.54
2	246.88
2	233.65
2	388.75
2	335.77
2	196.29
2	320.06
2	207.69
2	263.58
2	303.58
2	1057.7
2	1052.9
2	589
2	421.52
2	301.04
2	363.77
2	395.12
2	411.77
2	367.85
2	288.21
2	373.75
2	316.54
2	282.6
2	334.46
2	396.02
2	299.9
2	322.79
2	324.1
2	213.08
2	441.85
2	382.87
2	329.15
2	276.15
2	259.77
2	367.98
2	253.12
2	264.46
2	314.23
2	284.65
2	208.13
2	353.83
2	378.15
2	267.48
2	292.6
2	380.23
2	283.19
2	311
2	283.29
2	209.52
2	297.6
2	256.19
2	404.81
2	283.83
2	300.46
2	390.02
2	388.83
3	24.269
3	-45.423
3	-14.519
3	-21.039
3	-107.42
3	-66.673
3	-5.231
3	44.692
3	3.269
3	-20.077
3	28.654
3	42.981
3	-41.654
3	12.731
3	-11.077
3	-75.212
3	47.635
3	-49.25
3	-86.462
3	-57.865
3	-108.38
3	-75.308
3	-49.327
3	-57.269
3	-39.404
3	-73.539
3	-73.846
3	4.25
3	32.885
3	26.327
3	-51.789
3	52.673
3	-29.385
3	1.7114
3	-0.59619
3	27.5
3	19.711
3	58.865
3	-33.039
3	-60.865
3	-79.365
3	-2.8655
3	-40.135
3	-14.712
3	7.8269
3	-21.981
3	32.808
3	-30
3	8.9038
3	-79.712
3	-124.85
3	-93.365
3	-1.7886
3	16.923
3	-46.865
3	-88.923
3	-14.019
3	-14.75
3	-83.308
3	-32
3	-5.1155
3	63.327
3	-8.7117
3	-80.673
3	-25.462
3	-89.289
3	-48.519
3	-2.4424
3	-60.923
3	-30.019
3	23.538
3	-71.365
3	-73.365
3	0.63452
3	-27.442
3	-41.615
3	282.75
3	407.5
3	539.21
3	557.42
3	374.67
3	376.52
3	352.38
3	468.58
3	237.6
3	443.87
3	270.31
3	352.56
3	391.06
3	363.4
3	374.1
3	415.33
3	465.42
3	397.96
3	483.62
3	452.69
3	365.1
3	333.48
3	475.46
3	359.6
3	311.48
3	411.04
3	365.17
3	349.15
3	470.65
3	345.17
3	397.83
3	409.44
3	948.62
3	983.65
3	1074.4
3	901.79
3	999.21
3	897.85
3	934
3	1278.4
3	1085.4
3	1019.4
3	1181
3	1229.1
3	1072.2
3	1048.4
3	1008.8
3	1168.2
3	1211.6
3	1214.4
3	1004.1
3	1122.3
3	1106.8
3	1081.8
3	1104
3	1293.7
3	1214.6
3	1272
3	1219
3	1104.6
3	1198.7
3	1175.9
3	1028.9
3	1053.1
3	935.5
3	939.42
3	985.98
3	1083.7
3	1246.5
3	1051.8
3	1102
3	1120.2
3	854.17
3	1099.3
3	995.54
3	1106.5
3	955.77
3	952.71
3	800.81
3	1007.1
3	879.21
3	1096.8
3	1141.1
3	935.65
3	968
3	1113.5
3	1026
3	1145.6
3	1132.7
3	1195.8
3	998.48
3	1106.6
3	932.62
3	1166.4
3	965.71
3	1029.3
3	1037.4
3	1103.3
3	1102.8
3	1119.1
3	972.79
3	1023.3
3	1066
3	1030
3	1160.3
3	1203.6
3	910.54
3	1119.9
3	1157.5
3	1138.2
3	1006.7
3	1316.7
3	1345.8
3	959.31
3	1130.9
3	1030.1
3	1022.9
3	1101
3	1157.5
3	1111.2
3	1082.8
3	994.35
3	1095.3
3	1056.8
3	894.54
3	1071
3	916.77
3	1154.9
3	1020.3
3	957.65
3	1007
3	870.52
3	941.73
3	1059
3	1041.4
3	975.48
3	1100.8
3	1046.2
3	944.4
3	957.13
3	986.65
3	1126.2
3	930.48
3	1113.1
3	1284.8
3	1153.2
3	1036.6
3	959.98
3	1072.9
3	1224.3
3	1044
3	1098.9
3	1095.1
3	1145
3	1021.1
3	1203.3
3	975.98
3	916.25
3	1148.3
3	1157.5
3	1046.9
3	1052
3	1063.6
3	1076.9
3	1088
3	1171.5
3	880.15
3	869.94
3	1123.1
3	913.15
3	1016.8
3	941.29
3	1103
3	1156.8
3	1122.4
3	1124.8
3	993.6
3	1136.4
3	1037.6
3	1035.8
3	1049.3
3	1168
3	1302.4
3	852.58
3	1050.7
3	1123.4
3	860.33
3	1008.9
3	968.25
3	1142.4
3	1046.3
3	1024
3	1079.8
3	1088.4
3	855.81
3	1243.4
3	1301.8
3	989.92
3	989.98
3	1163.6
3	1002.9
3	968.4
3	1293.9
3	1019.7
3	992.63
3	1071.1
3	1104.9
3	1016.9
3	1156
3	1130.5
3	1103.4
3	969.88
3	1025.6
3	960.17
3	1052.2
3	1059.8
3	937.75
3	957.5
3	985.35
3	895.31
3	1051.2
3	1122.7
3	1096.3
3	968.62
3	962.75
3	1120.6
3	948.27
3	974.21
3	1195.4
3	909.4
3	1074.2
3	1089.4
3	1011.9
3	948.96
3	1003.8
3	994.15
3	1025.2
3	1044.6
3	1051.6
3	1012.4
3	888.06
3	942
3	1042.3
3	1092.8
3	1016.9
3	1033.3
3	1003.9
3	986.92
3	1060.3
3	1023.6
3	1159
3	1136.4
3	1015.5
3	915.19
3	1338.1
3	1058.8
3	1196.3
3	1072.5
3	1178.2
3	1038.7
3	990.23
3	1096.7
3	1070.5
3	965.5
3	1129.2
3	1299.1
3	1164.8
3	1079.1
3	1168.5
3	1192.1
3	1149.5
3	1069.1
3	1046.3
3	1121.5
3	1024.5
3	1099
3	1193.9
3	1052.4
3	1010
3	1208.7
3	1133.6
4	-3.3079
4	56.019
4	-1.9231
4	-37.942
4	34.519
4	17.346
4	-57.692
4	3.2307
4	-39.385
4	-67.654
4	-4.3462
4	-45.154
4	-28.539
4	-26.115
4	-64.115
4	-18.596
4	-2.25
4	-11.827
4	28.077
4	-21.481
4	-4.3655
4	88.692
4	-49.385
4	-19.423
4	5.8845
4	21.846
4	-93.904
4	-8.3271
4	1.1345
4	-22.192
4	34.981
4	37
4	2.019
4	-68.962
4	241.06
4	431.9
4	378.79
4	368.04
4	440.69
4	341.17
4	419.19
4	458.5
4	297.48
4	322.48
4	463.58
4	426.65
4	439.87
4	326.62
4	470.71
4	421.08
4	486.23
4	420.69
4	416.5
4	308.02
4	335.27
4	428.48
4	369.54
4	375.88
4	360.67
4	301.08
4	295.88
4	336.92
4	427.52
4	362.5
4	398.02
4	392.35
4	453.92
4	406.27
4	510.73
4	440.4
4	377.25
4	444.77
4	442.19
4	297.13
4	368.71
4	453.35
4	448
4	352.87
4	464.37
4	484.94
4	484.73
4	415.44
4	85.365
4	274.65
4	743.15
4	904.38
4	748.62
4	323.23
4	351.92
4	315.25
4	374.15
4	328.08
4	428.94
4	377.25
6	3.7883
6	-59.096
6	-37.058
6	-41.558
6	-56.308
6	19.827
6	4.269
6	-12.769
6	38.327
6	-4.7886
6	-21.846
6	-38.539
6	8.5
6	7.2307
6	44.346
6	46.058
6	17.961
6	3.0576
6	42.808
6	-44.039
6	19.846
6	68.885
6	-48.769
6	23.173
6	88.885
6	-2.0193
6	-22.865
6	49.019
6	-52.942
6	-18.808
6	-44.212
6	-0.26929
6	55.769
6	-11.827
6	-21.789
6	6.9807
6	44.673
6	-14.654
6	24.635
6	-0.11548
6	-9.0962
6	-73.75
6	-4.3079
6	23.019
6	-11.846
6	33.961
6	-12.173
6	25.327
6	16.885
6	2.769
6	34.75
6	33.731
6	-23.192
6	-18
6	6.1538
6	6.3845
6	-30.904
6	50.365
6	55.154
6	-9.9424
6	-11.615
6	-38.712
6	47.615
6	25.519
6	10.192
6	6.4421
6	27.442
6	-46.115
6	80.135
6	16.904
6	-67.615
6	-102.38
6	109.17
6	-5.5769
6	84.135
6	-10.308
6	-15.615
6	-32.442
6	-24.731
6	36.365
6	-8.3848
6	28.442
6	-44.481
6	5.8269
6	-32.635
6	162.29
6	251.56
6	211
6	246.17
6	360.6
6	311.88
6	296.4
6	360.15
6	305.65
6	369.04
6	323.87
6	307.63
6	202.6
6	374.56
6	141.38
6	238.98
6	124.29
6	353.46
6	176.98
6	228.06
6	226.67
6	209.81
6	203.37
6	340.33
6	290.17
6	204.29
6	291.9
6	356.94
6	308.38
6	277.69
6	287.08
6	277.69
6	288.44
6	264.4
6	206.88
6	222.73
6	248.77
6	282.52
6	353.69
6	299.15
6	198.98
6	263.15
6	293.33
6	294.46
6	349.42
6	328.62
6	372.73
6	339.27
6	318.42
6	188.96
6	256.12
6	329.52
6	233.94
6	305.04
6	286.6
6	367.77
6	284.04
6	242.98
6	238.98
6	204.29
6	213.1
6	301
6	233.4
6	210.48
6	295.29
6	318.37
6	303.67
6	226.21
6	294.85
6	275.15
6	250.88
6	348.54
6	294.23
6	270.23
6	239.65
6	295.98
6	328.83
6	378.4
6	323.4
6	241.92
6	349.94
6	311.37
6	220.65
6	213.31
6	217.85
6	362.38
6	286.08
6	192.92
6	293.98
6	242.96
6	259.56
6	367.02
6	227.42
6	344.1
6	376.33
6	338.1
6	348.25
6	277.6
6	306.17
6	334.15
6	219.17
6	253.06
6	314.46
6	308.12
6	372.92
6	217.46
6	310.63
6	227.87
6	360.12
6	274.27
6	237.9
6	334.75
6	263.13
6	232.21
6	278.08
6	309.88
6	147.38
6	391.5
6	299.6
6	273.29
6	188.17
6	235.69
6	320.06
6	316.85
6	367.17
6	314.4
6	253.37
6	365.98
6	249.96
6	273.56
6	317.29
6	223.62
6	226.19
6	225.65
6	278.31
6	270.65
6	286.29
6	323.29
6	330
6	228.62
6	210.54
6	280.75
6	282.15
6	181.54
6	290.13
6	333.02
6	370.75
6	198.25
6	324.19
6	297.79
6	235.98
6	237.62
6	306.54
6	341.9
6	320.21
6	348.37
6	406.81
6	371.94
6	368.23
6	264.04
6	386.35
6	391.15
6	241.73
6	223.77
6	315.17
6	300.88
6	228.79
6	389.54
6	249
6	345.27
6	431.63
6	216.67
6	206.9
6	308.5
6	239.27
6	366.15
6	216.71
6	271.52
6	226.23
6	280.44
6	265.88
6	304.52
6	345.9
6	343.77
6	358.81
6	282.98
6	288.29
6	191.65
6	239.27
6	295.25
6	257.35
6	260.65
6	343.19
6	290.46
6	337.48
6	201.98
6	372.04
6	246.42
6	349.44
6	241.63
6	354.69
6	185.94
6	263.58
6	237.12
6	294.23
6	424
6	278.77
6	295.02
6	267.42
6	283.54
6	403.85
6	310.88
6	245.02
6	356.67
6	186.04
6	373.65
6	265.19
6	277.15
6	324.5
6	264.56
6	245.35
6	355.67
6	307.02
6	261.46
6	389.71
6	327.4
6	275.94
6	330.85
6	320.63
6	283.37
6	291.33
6	242
6	250.88
6	328.48
6	283.17
6	275.02
6	250.42
6	286.56
6	249.81
6	279.69
6	256.92
6	345.83
6	272.21
6	187.79
6	244.87
6	335.31
6	251.65
6	365.87
6	352.44
6	230.81
6	343.67
6	292.08
6	264.44
6	320.13
6	311.29
6	344.44
6	150.75
6	332.87
6	332.56
6	299.88
6	307.67
6	345.6
6	368.33
6	404.52
6	201.54
6	302.92
6	280.63
6	344.63
6	265.77
6	318.63
6	244.12
6	362.62
6	341.9
6	183.29
6	206.6
6	253.08
6	326.85
6	257.4
6	273.02
6	287.81
6	328.94
6	228.19
6	302.44
6	277.85
6	212.6
6	231.5
6	255.31
6	368.65
6	226.19
6	340.04
6	284.52
6	344.21
6	340.71
6	301.96
6	295.1
6	230.42
6	296.08
6	249.19
6	346.85
6	240.96
6	237.38
6	327.56
6	205.62
6	248.38
6	260.19
6	240.17
6	241.98
6	309.46
6	300.48
6	322.46
6	338.79
6	399.88
6	239.87
6	322.48
6	376.31
6	252.52
6	245.06
6	283.25
6	279.6
6	330.38
6	327.69
6	355.6
6	348.04
6	314.23
6	235.75
6	239.62
6	273.4
6	290.54
6	254.35
6	302.6
6	435.58
6	303
6	255.63
6	254.79
6	257.83
6	283.52
6	272.77
6	318.81
6	260.9
6	324.15
6	385.92
6	206.69
6	243.9
6	243.6
6	290.56
6	313.12
6	319.75
6	315.08
6	319.1
6	265.94
6	240.04
6	298.94
6	197.62
6	261.27
6	283.79
6	233.5
6	334.42
6	263.77
6	426.54
6	314.9
6	388.46
6	319.15
6	264.9
6	319.56
6	298.02
6	286.56
6	155.1
6	305.94
6	171.67
6	230.98
6	232.94
6	261.94
6	273.94
6	299.98
6	383.48
6	209.71
6	303.25
6	335.48
6	351.04
6	264.1
6	247.33
6	288.88
6	273.73
6	339.52
6	198.79
6	212.75
6	232.44
6	212.79
6	238.85
6	710.29
6	565.5
6	212.23
6	258.15
6	134.75
6	182.12
6	351.15
6	211.52
6	193.71
6	236.63
6	284.42
6	232.27
6	304.65
6	249.65
6	218.12
6	229.54
6	236.94
6	198.56
6	210.96
6	168.65
6	186.6
6	286.92
6	212.98
6	274.92
6	166.33
6	152.92
6	263.9
6	190.65
6	331.69
6	254.12
6	237.79
6	473.19
6	624.15
6	687.6
6	515.17
6	534.44
6	597.08
6	549.17
6	460.08
6	686.33
6	682.13
6	475.27
6	625.75
6	625.25
6	590.85
6	477.73
6	690.08
6	681.44
6	617.29
6	526.98
6	460.12
6	697.08
6	626.23
6	661.5
6	733.63
6	644.65
6	539.73
6	483.46
6	693.1
6	557.04
6	653.08
6	685.4
6	646.13
6	697.38
6	592.5
6	613.9
6	679.44
6	632.98
6	630.25
6	527.12
6	494.19
6	646.17
6	570.46
6	548.12
6	623.83
6	746.83
6	666.17
6	665.37
6	603.73
6	562.88
6	608.69
6	560.35
6	502.15
6	485.33
6	513.73
6	482.58
6	717.35
6	602.04
6	477.65
6	576.13
6	447.12
6	670.27
6	634.33
6	450.73
6	536.73
6	630.1
6	607.71
6	490.62
6	547.79
6	650.87
6	752.31
6	630.04
6	718.77
6	553
6	657.77
6	719.94
6	625
6	765.73
6	558.65
6	555.6
6	689.88
6	535.15
6	703.19
[truncated: 99,527 more rows]
