# Supplementary material for: Transcription initiation at a consensus bacterial promoter proceeds via a ‘bind-unwind-load-and-lock’ mechanism
Source: eLife. 2021 Oct 11;10:e70090. doi: 10.7554/eLife.70090 (PMC8536254; doi:10.7554/eLife.70090)
Supplement: Figure 1—source data 1. [file elife-70090-fig1-data1.zip › real time smUIFE_LC+2Cy3 all data.dat]

2	0.01289
2	0.01537
2	0.00331
2	-0.00375
2	0.03606
2	-0.0071
2	0.04006
2	-0.00767
2	0.05092
2	0.00558
2	0.02523
2	0.05046
2	0.02963
2	0.01975
2	0.02875
2	-0.01796
2	0.00931
2	-1.731E-4
2	0.0171
2	0.02606
2	-0.0111
2	-0.01448
2	-0.02088
2	-0.03517
2	0.02419
2	0.00473
2	-0.034
2	-0.03494
2	0.0445
2	0.01406
2	0.0034
2	-0.04027
2	-0.01517
2	0.01246
2	0.03473
2	0.01554
2	-0.02879
2	-0.01956
2	-0.00852
2	-0.03077
2	0.02933
2	-0.01335
2	0.02398
2	0.01313
2	0.02994
2	0.00487
2	-0.01
2	-0.02637
2	-0.00721
2	0.00396
2	0.02454
2	0.02611
2	-0.00258
2	-0.00317
2	-0.00879
2	0.02748
2	-0.00577
2	0.00162
2	0.01423
2	-0.00617
2	0.03075
2	-0.0171
2	0.0234
2	0.00963
2	0.00587
2	0.014
2	-0.02358
2	0.00606
2	-0.01833
2	-0.02046
2	-0.03115
2	0.0085
2	0.00188
2	0.005
2	0.02042
2	0.03702
2	-0.00363
2	0.0039
2	0.01589
2	0.01339
2	0.0244
2	0.41694
2	0.48579
2	0.3775
2	0.55796
2	0.49144
2	0.42367
2	0.60881
2	0.46587
2	0.47262
2	0.50169
2	0.47737
2	0.45933
2	0.5041
2	0.47512
2	0.46538
2	0.43481
2	0.42552
2	0.45488
2	0.52769
2	0.46129
2	0.59308
2	0.71456
2	0.67048
2	0.52088
2	0.61673
2	0.61975
2	0.46848
2	0.41917
2	0.4839
2	0.48685
2	0.45954
2	0.3656
2	0.37646
2	0.52598
2	0.50262
2	0.50765
2	0.49933
2	0.50398
2	0.61863
2	0.49552
2	0.42581
2	0.55446
2	0.4791
2	0.40794
2	0.52269
2	0.4661
2	0.4719
2	0.55112
2	0.58819
2	0.57748
2	0.44558
2	0.41948
2	0.5021
2	0.41381
2	0.53867
2	0.52425
2	0.60465
2	0.40781
2	0.51698
2	0.48115
2	0.51727
2	0.46702
2	0.64675
2	0.5119
2	0.48096
2	0.48673
2	0.49225
2	0.53613
2	0.42694
2	0.57971
2	0.56338
2	0.50708
2	0.64431
2	0.50865
2	0.43515
2	0.52479
2	0.42475
2	0.41037
2	0.46031
2	0.62654
2	0.45812
2	0.52367
2	0.48494
2	0.56308
2	0.42177
2	0.44185
2	0.50373
2	0.48865
2	0.43512
2	0.58702
2	0.60248
2	0.47117
2	0.43667
2	0.50073
2	0.54837
2	0.57387
2	0.52583
2	0.49692
2	0.44473
2	0.50115
2	0.55302
2	0.54048
2	0.51223
2	0.58969
2	0.59721
2	0.62385
2	0.49373
2	0.51446
2	0.58562
2	0.52271
2	0.43471
2	0.33762
2	0.55929
2	0.43919
2	0.54448
2	0.55483
2	0.5014
2	0.47956
2	0.4171
2	0.44735
2	0.52496
2	0.51365
2	0.37788
2	0.46312
2	0.51837
2	0.57371
2	0.46413
2	0.53644
2	0.51208
2	0.43587
2	0.6294
2	0.45165
2	0.6679
2	0.57635
2	0.52775
2	0.66525
2	0.54444
2	0.60692
2	0.61654
2	0.46608
2	0.47608
2	0.58887
2	0.46367
2	0.48133
2	0.47804
2	0.51219
2	0.61571
2	0.5431
2	0.6131
2	0.53592
2	0.46065
2	0.66271
2	0.55379
2	0.48062
2	0.55417
2	0.50652
2	0.49248
2	0.63735
2	0.49362
2	0.42867
2	0.41754
2	0.48296
2	0.45079
2	0.55013
2	0.50929
2	0.39254
2	0.58737
2	0.55994
2	0.53621
2	0.58862
2	0.48713
2	0.5306
2	0.60377
2	0.4355
2	0.60531
2	0.43163
2	0.66829
2	0.50213
2	0.5896
2	0.43971
2	0.63567
2	0.59338
2	0.56344
2	0.56108
2	0.43773
2	0.64258
2	0.65917
2	0.60777
2	0.53356
2	0.55031
2	0.58912
2	0.48029
2	0.51523
2	0.62329
2	0.55575
2	0.4866
2	0.54267
2	0.58287
2	0.60962
2	0.55325
2	0.5861
2	0.40388
2	0.41219
2	0.4769
2	0.3665
2	0.44737
2	0.52437
2	0.56377
2	0.65571
2	0.54294
2	0.59783
2	0.53683
2	0.58933
2	0.61485
2	0.58646
2	0.58525
2	0.69167
2	0.50785
2	0.39287
2	0.5599
2	0.49125
2	0.47981
2	0.39915
2	0.67533
2	0.62669
2	0.60517
2	0.47279
2	0.49435
2	0.51692
2	0.58921
2	0.36577
2	0.52227
2	0.43752
2	0.56594
2	0.57042
2	0.51846
2	0.46431
2	0.54306
2	0.55629
2	0.46571
2	0.56429
2	0.61235
2	0.44379
2	0.54567
2	0.47673
2	0.5376
2	0.53931
2	0.56385
2	0.5949
2	0.44273
2	0.62069
2	0.4724
2	0.59108
2	0.40858
2	0.60048
2	0.68583
2	0.65675
2	0.5335
2	0.38202
2	0.39994
2	0.52731
2	0.53933
2	0.50771
2	0.49973
2	0.33796
2	0.36437
2	0.41181
2	0.5396
2	0.45379
2	0.55633
2	0.56637
2	0.52112
2	0.5514
2	0.47983
2	0.44787
2	0.41627
2	0.48465
2	0.35415
2	0.47181
2	0.5915
2	0.6214
2	0.57281
2	0.43404
2	0.52906
2	0.49473
2	0.58987
2	0.59177
2	0.38765
2	0.5171
2	0.54458
2	0.53102
2	0.47485
2	0.47702
2	0.56681
2	0.55765
2	0.602
2	0.44196
2	0.58575
2	0.44354
2	0.52956
2	0.49777
2	0.60892
2	0.61529
2	0.50694
2	0.64062
2	0.57977
2	0.56592
2	0.5451
2	0.67804
2	0.60533
2	0.5804
2	0.5626
2	0.41537
2	0.54173
2	0.58831
2	0.51813
2	0.51777
2	0.44233
2	0.40696
2	0.37202
2	0.33565
2	0.20694
2	0.30162
2	0.28979
2	0.40935
2	0.3474
2	0.28902
2	0.35219
2	0.27765
2	0.47306
2	0.55844
2	0.80544
2	0.77792
2	0.69519
2	0.90981
2	0.86644
2	0.84619
2	0.87067
2	0.793
2	0.75975
2	0.69796
2	0.8039
2	0.86779
2	0.77294
2	0.84998
2	0.81252
2	0.83527
2	0.93021
2	0.58317
2	0.64346
2	0.6559
2	0.6545
2	0.7409
2	0.65258
2	0.58788
2	0.70163
2	0.55975
2	0.77398
2	0.51696
2	0.60077
2	0.66302
2	0.80633
2	0.82258
2	0.88846
2	0.83121
2	0.70819
2	0.99367
2	0.88073
2	0.81031
2	0.54527
2	0.65404
2	0.62171
2	0.87317
2	0.97281
2	0.78821
2	0.66287
2	0.632
2	0.7981
2	0.63719
2	0.61477
2	0.55585
2	0.50229
2	0.68096
2	0.66165
2	0.70781
2	0.73208
2	0.7474
2	0.76673
2	0.91417
2	0.91438
2	0.81137
2	0.77687
2	0.78165
2	0.89873
2	0.80477
2	0.83685
2	0.79738
2	0.96038
2	0.95285
2	0.78181
2	0.71802
2	0.98146
2	0.78094
2	0.94362
2	0.85892
2	0.60165
2	0.92069
2	0.85363
2	0.8306
2	0.83383
2	0.78396
2	0.81602
2	0.64023
2	0.75233
2	0.79254
2	0.82987
2	0.80169
2	0.83606
2	0.86652
2	1.0413
2	0.79475
2	0.70096
2	0.83858
2	0.87192
2	0.6989
2	0.73623
2	0.56
2	0.71031
2	0.66075
2	0.89463
2	0.71673
2	0.77335
2	0.64762
2	0.70762
2	0.76631
2	0.58681
2	0.7554
2	0.62423
2	0.63227
2	0.79333
2	0.66498
2	0.5685
2	0.59244
2	0.74142
2	0.67744
2	0.65365
2	0.71015
2	0.61033
2	0.64988
2	0.74025
2	0.70387
2	0.8721
2	0.72623
2	0.65971
2	0.72904
2	0.71994
2	0.80669
2	0.78412
2	0.68098
2	0.6945
2	0.73831
2	0.79694
2	0.84846
2	0.70237
2	0.63563
2	0.70962
2	0.80585
2	0.70396
2	0.6331
2	0.51748
2	0.75038
2	0.72781
2	0.81954
2	0.72844
2	0.90442
2	0.73721
2	0.74731
2	0.70185
2	0.7456
2	0.65079
2	0.8491
2	0.71788
2	0.88392
2	0.78181
2	0.66019
2	0.79654
2	0.89963
2	0.9034
2	0.68015
2	0.864
2	0.74431
2	0.75196
2	0.95417
2	0.7765
2	0.87785
2	0.7961
2	0.92015
2	0.7615
2	0.73292
2	0.97831
2	0.85233
2	0.81408
2	0.64996
2	0.69894
2	0.99762
2	0.79392
2	0.83904
2	0.75133
2	0.84608
2	0.85533
2	0.82787
2	0.84681
2	0.75142
2	0.78885
2	0.84556
2	0.58352
2	0.94948
2	0.7935
2	0.91637
2	0.74088
2	0.77875
2	0.90681
2	0.77465
2	0.86152
2	0.93402
2	0.87079
2	0.78529
2	0.79523
2	0.90819
2	0.79846
2	0.76652
2	0.61554
2	0.60198
2	0.55506
2	0.54869
2	0.52387
2	0.48456
2	0.6674
2	0.62627
2	0.49779
2	0.61871
2	0.50373
2	0.62479
2	0.58529
2	0.36596
2	0.46304
2	0.57575
2	0.45027
2	0.63137
2	0.55087
2	0.53158
2	0.68425
2	0.56792
2	0.49062
2	0.60027
2	0.61944
2	0.6119
2	0.4404
2	0.49754
2	0.77104
2	0.47888
2	0.68052
2	0.48912
2	0.57427
2	0.50013
2	0.55067
2	0.43952
2	0.63296
2	0.72598
2	0.81658
2	0.63669
2	0.57446
2	0.69637
2	0.59571
2	0.56669
2	0.7069
2	0.69237
2	0.60737
2	0.436
2	0.61654
2	0.50894
2	0.56129
2	0.50919
2	0.54598
2	0.6096
2	0.50381
2	0.68683
2	0.65017
2	0.61381
2	0.61742
2	0.43885
2	0.53935
2	0.57912
2	0.61602
2	0.6851
2	0.48819
2	0.79875
2	0.71513
2	0.45848
2	0.70758
2	0.57923
2	0.41112
3	0.00494
3	0.02021
3	-0.02452
3	0.03021
3	-0.00906
3	-0.00583
3	0.00183
3	6.5381E-4
3	0.00233
3	-0.00669
3	-0.00337
3	0.02948
3	0.04911
3	0.00156
3	0.00694
3	0.02961
3	0.0039
3	-0.01852
3	-0.02546
3	0.00362
3	-0.02537
3	0.00685
3	-0.00542
3	-0.00229
3	-0.00102
3	-0.01783
3	-0.02654
3	0.00979
3	0.0159
3	-0.0105
3	-0.01733
3	-0.00733
3	0.00227
3	0.00587
3	-0.0104
3	-0.02344
3	-0.0315
3	0.00287
3	0.00256
3	0.01694
3	0.01706
3	-0.03446
3	0.02683
3	-0.00315
3	0.00221
3	-0.00887
3	-0.01392
3	-0.00573
3	-0.04067
3	0.03148
3	0.03369
3	0.00317
3	0.00281
3	-0.04848
3	-0.0059
3	0.0136
3	-0.01269
3	-0.0251
3	0.04223
3	0.03183
3	-0.04436
3	0.008
3	0.01989
3	-0.00863
3	0.04212
3	0.03546
3	0.00167
3	0.00388
3	0.00392
3	0.0201
3	-0.04398
3	-0.00229
3	0.00538
3	-0.01192
3	0.00823
3	-0.03029
3	3.833E-5
3	-0.00742
3	0.00875
3	0.01933
3	-0.01819
3	-0.01298
3	-0.01335
3	-0.04071
3	0.04161
3	0.08765
3	0.05704
3	0.1286
3	0.08217
3	0.02631
3	0.12594
3	0.04358
3	0.00662
3	0.16138
3	0.01429
3	0.07769
3	0.1231
3	0.04492
3	0.05135
3	0.07769
3	0.09563
3	0.0614
3	0.1241
3	0.12762
3	0.08231
3	0.1291
3	0.08646
3	0.1115
3	0.08023
3	0.01898
3	0.05056
3	0.08052
3	0.09721
3	0.13808
3	0.09304
3	0.01881
3	0.08175
3	0.03906
3	0.07956
3	0.08427
3	0.12246
3	0.06098
3	0.08565
3	0.03583
3	0.12217
3	0.08627
3	0.09871
3	0.16063
3	0.05958
3	0.0751
3	0.1305
3	0.09198
3	0.13881
3	0.10819
3	0.2009
3	0.07487
3	0.10144
3	0.05821
3	0.05665
3	0.07181
3	0.12421
3	0.05212
3	0.06558
3	0.07054
3	0.08567
3	0.08583
3	0.06436
3	0.14369
3	0.05846
3	0.05844
3	0.08381
3	0.0356
3	0.11175
3	0.10898
3	0.07483
3	0.04
3	0.08171
3	0.112
3	0.05087
3	0.05029
3	0.04888
3	0.09094
3	0.08937
3	0.05527
3	0.09627
3	0.09517
3	0.09238
3	0.08615
3	0.035
3	0.08515
3	0.17581
3	0.04798
3	0.06679
3	0.0874
3	0.10388
3	0.05065
3	0.0239
3	0.08485
3	0.10579
3	0.14406
3	0.12873
3	0.08019
3	0.12519
3	0.07402
3	0.12037
3	0.10167
3	0.04971
3	0.08063
3	0.09687
3	0.10348
3	0.03085
3	0.12673
3	0.11683
3	0.19704
3	0.04481
3	0.06639
3	0.06021
3	0.12958
3	0.16221
3	0.12496
3	0.12925
3	0.08627
3	0.05654
3	0.13154
3	0.11446
3	0.10156
3	0.09058
3	0.1606
3	0.03573
3	0.10585
3	0.2686
3	0.20731
3	0.07375
3	0.1035
3	0.15471
3	0.09063
3	0.14563
3	0.16038
3	0.04439
3	0.08983
3	0.1159
3	0.09802
3	0.10731
3	0.04875
3	0.07879
3	0.10892
3	0.16154
3	0.05567
3	0.09302
3	0.11248
3	0.06681
3	0.05254
3	0.14742
3	0.10194
3	0.15119
3	0.07298
3	0.104
3	0.08104
3	0.12335
3	0.07267
3	0.12419
3	0.12508
3	0.09715
3	0.06935
3	0.074
3	0.04502
3	0.06279
3	0.09665
3	0.09352
3	0.0604
3	0.00477
3	0.10752
3	0.04192
3	0.18679
3	0.08221
3	0.14204
3	0.11873
3	0.12848
3	0.10442
3	0.02625
3	0.06862
3	0.08521
3	0.16298
3	0.0575
3	0.04773
3	0.08708
3	0.11229
3	0.04339
3	0.09063
3	0.16108
3	0.14392
3	0.09885
3	0.09158
3	0.17423
3	0.10425
3	0.10892
3	0.06604
3	0.13923
3	0.13873
3	0.12035
3	0.1699
3	0.08356
3	0.17052
3	0.11838
3	0.24281
3	0.15969
3	0.21846
3	0.25523
3	0.14162
3	0.13356
3	0.19413
3	0.22113
3	0.12462
3	0.19679
3	0.22065
3	0.14517
3	0.23679
3	0.17412
3	0.16808
3	0.22167
3	0.20281
3	0.21683
3	0.18602
3	0.18235
3	0.14563
3	0.11375
3	0.17352
3	0.19177
3	0.2044
3	0.19356
3	0.22723
3	0.24813
3	0.24367
3	0.17638
3	0.20742
3	0.2206
3	0.14848
3	0.22333
3	0.1606
3	0.18627
3	0.14427
3	0.12979
3	0.14963
3	0.12987
3	0.19231
3	0.20783
3	0.12967
3	0.18763
3	0.11387
3	0.14896
3	0.20415
3	0.18398
3	0.12617
3	0.22627
3	0.15158
3	0.16267
3	0.24606
3	0.23481
3	0.15846
3	0.16344
3	0.09525
3	0.0989
3	0.19287
3	0.11773
3	0.25562
3	0.14177
3	0.18033
3	0.17158
3	0.19646
3	0.11915
3	0.13152
3	0.18621
3	0.13287
3	0.08252
3	0.17612
3	0.13779
3	0.16438
3	0.17415
3	0.15967
3	0.13173
3	0.10098
3	0.15654
3	0.1754
3	0.13569
3	0.15298
3	0.14846
3	0.10488
3	0.14323
3	0.18508
3	0.16529
3	0.16006
3	0.20133
3	0.14788
3	0.25121
3	0.26817
3	0.20637
3	0.19625
3	0.17313
3	0.13535
3	0.17067
3	0.17237
3	0.13885
3	0.18288
3	0.17769
3	0.12442
3	0.14604
3	0.12869
3	0.09742
3	0.14706
3	0.11483
3	0.17063
3	0.16925
3	0.1271
3	0.17071
3	0.13485
3	0.18004
3	0.23156
3	0.20823
3	0.21002
3	0.1944
3	0.22873
3	0.0909
3	0.10731
3	0.1499
3	0.18233
3	0.17231
3	0.12675
3	0.15077
3	0.12142
3	0.16569
3	0.16019
3	0.17521
3	0.17125
3	0.1801
3	0.21346
3	0.20252
3	0.18735
3	0.208
3	0.1859
3	0.19904
3	0.15292
3	0.17019
3	0.20627
3	0.22942
3	0.23323
3	0.1664
3	0.15035
3	0.19369
3	0.12179
3	0.19165
3	0.15665
3	0.13938
3	0.10133
3	0.1141
3	0.15131
3	0.19652
3	0.16223
3	0.20869
3	0.20198
3	0.1654
3	0.17485
3	0.19498
3	0.18873
3	0.14723
3	0.15894
3	0.18781
3	0.16737
3	0.12242
3	0.176
3	0.28852
3	0.14838
3	0.15788
3	0.14317
3	0.08821
3	0.14367
3	0.2149
3	0.23579
3	0.15748
3	0.1011
3	0.11331
3	0.16087
3	0.13471
3	0.23967
3	0.12948
3	0.16669
3	0.27227
3	0.15592
3	0.18181
3	0.17781
3	0.25092
3	0.09619
3	0.1646
3	0.18408
3	0.20333
3	0.14113
3	0.14242
3	0.23146
3	0.13185
3	0.12344
3	0.163
3	0.19356
3	0.06735
3	0.11425
3	0.16244
3	0.16935
3	0.12202
3	0.26781
3	0.18675
3	0.13004
3	0.1585
3	0.14933
3	0.2011
3	0.14696
3	0.18317
3	0.17648
3	0.17192
3	0.17592
3	0.20431
3	0.15571
3	0.25375
3	0.17687
3	0.13706
3	0.2135
3	0.11498
3	0.14012
3	0.16485
3	0.15446
3	0.18154
3	0.13615
3	0.10771
3	0.20231
3	0.11758
3	0.21262
3	0.22692
3	0.15529
3	0.11298
3	0.14563
3	0.15919
3	0.18994
3	0.1336
3	0.097
3	0.21806
3	0.13002
3	0.15437
3	0.21188
3	0.12731
3	0.19738
3	0.24027
3	0.19854
3	0.19735
3	0.18483
3	0.15404
3	0.23048
3	0.20802
3	0.21183
3	0.22808
3	0.1255
3	0.18915
3	0.18046
3	0.15196
3	0.25263
3	0.1574
3	0.20054
3	0.21963
3	0.19717
3	0.24638
3	0.26156
3	0.20367
3	0.13267
3	0.14038
3	0.12044
3	0.17785
3	0.15512
3	0.1211
3	0.15856
3	0.19488
3	0.22312
3	0.20565
3	0.17542
3	0.20908
3	0.17031
3	0.25602
3	0.13304
3	0.15938
3	0.1445
3	0.18358
3	0.09839
3	0.16494
3	0.1145
3	0.16779
3	0.10904
3	0.26112
3	0.20102
3	0.19256
3	0.19371
3	0.14577
3	0.16542
3	0.23715
3	0.13798
3	0.17287
3	0.09538
3	0.10438
3	0.18556
3	0.14177
3	0.13167
3	0.20187
3	0.1814
3	0.23231
3	0.17156
3	0.06848
3	0.13292
3	0.223
3	0.16056
3	0.2196
3	0.18875
3	0.15667
3	0.16383
3	0.19467
3	0.13762
3	0.1536
3	0.20215
3	0.21856
3	0.17777
3	0.17244
3	0.13102
3	0.12425
3	0.19327
3	0.16613
3	0.19737
3	0.13498
3	0.15415
3	0.23719
3	0.09919
3	0.14425
3	0.1106
3	0.16463
3	0.14787
3	0.1506
3	0.18817
3	0.07912
3	0.17075
3	0.16806
3	0.1229
3	0.198
3	0.13363
3	0.14562
3	0.21598
3	0.23644
3	0.20721
3	0.19127
3	0.13796
3	0.17842
3	0.22271
3	0.09542
3	0.1896
3	0.22048
3	0.15644
3	0.19885
3	0.09937
3	0.227
3	0.18754
3	0.12313
3	0.1534
3	0.209
3	0.15523
3	0.15167
3	0.17006
3	0.14465
3	0.0551
3	0.18038
3	0.15598
3	0.18754
3	0.1619
3	0.08733
3	0.1581
3	0.1734
3	0.16488
3	0.14512
3	0.25246
3	0.09544
3	0.173
3	0.21438
3	0.23465
3	0.15119
3	0.14829
3	0.22052
3	0.17575
3	0.15412
3	0.13285
3	0.19462
3	0.1799
3	0.17192
3	0.17215
3	0.13746
3	0.16454
3	0.17081
3	0.17442
3	0.20504
3	0.11388
3	0.0924
3	0.16833
3	0.17973
3	0.15333
3	0.14842
3	0.13188
3	0.204
3	0.16623
3	0.13637
3	0.25402
3	0.21083
3	0.20825
3	0.15663
3	0.14833
3	0.15408
3	0.16438
3	0.14308
3	0.08894
3	0.12071
3	0.13498
3	0.15585
3	0.18221
3	0.21365
3	0.14267
3	0.08592
3	0.22506
3	0.25156
3	0.21675
3	0.13283
3	0.19037
3	0.17158
3	0.12512
3	0.1166
3	0.20138
3	0.17079
3	0.17287
3	0.1374
3	0.16883
3	0.15813
3	0.17646
3	0.23083
3	0.17012
3	0.17556
3	0.14033
3	0.13915
3	0.11935
3	0.16025
3	0.1916
3	0.13652
3	0.18877
3	0.0664
3	0.21702
3	0.16981
3	0.17656
3	0.26331
3	0.14419
3	0.1474
3	0.15633
3	0.16152
3	0.18621
3	0.16715
3	0.1611
3	0.21985
3	0.17552
3	0.20421
3	0.1674
3	0.09467
3	0.12963
3	0.15483
3	0.15071
3	0.18815
3	0.18504
3	0.20071
3	0.12967
3	0.12667
3	0.19877
3	0.13127
3	0.12681
3	0.21854
3	0.1775
3	0.20187
3	0.10556
3	0.2245
3	0.20975
3	0.20973
3	0.24817
3	0.1039
3	0.16233
3	0.17362
3	0.11787
3	0.15535
3	0.14438
3	0.18633
3	0.14813
3	0.17898
3	0.21337
3	0.17569
3	0.19394
3	0.17238
3	0.10313
3	0.19825
3	0.13565
3	0.20298
3	0.21313
3	0.1799
3	0.23283
3	0.11812
3	0.18517
3	0.13363
3	0.15604
3	0.17625
3	0.14213
3	0.22585
3	0.20252
3	0.16779
3	0.16583
3	0.15504
3	0.19263
3	0.19088
3	0.16221
3	0.22133
3	0.13602
3	0.1364
3	0.11462
3	0.11912
3	0.13025
3	0.19392
3	0.19135
3	0.16742
3	0.11279
3	0.15371
3	0.1106
3	0.24023
3	0.17021
3	0.19604
3	0.19077
3	0.16235
3	0.18867
3	0.16902
3	0.09267
3	0.31173
3	0.21625
3	0.18577
3	0.11988
3	0.18985
3	0.24587
3	0.15213
3	0.16052
3	0.12942
3	0.13744
3	0.12858
3	0.15154
3	0.21796
3	0.18213
3	0.17706
3	0.13288
3	0.22012
3	0.17973
3	0.19948
3	0.14479
3	0.19898
3	0.14912
3	0.18129
3	0.17723
3	0.14837
3	0.18169
3	0.15452
3	0.1265
3	0.22183
3	0.16933
3	0.12681
3	0.15463
3	0.18658
3	0.18129
3	0.24108
3	0.0959
3	0.13106
3	0.18035
3	0.23246
3	0.17885
3	0.19767
3	0.15915
3	0.16354
3	0.10862
3	0.1401
3	0.19271
3	0.21194
3	0.2054
3	0.12583
3	0.27519
3	0.24171
3	0.20308
3	0.13615
3	0.16896
3	0.22071
3	0.21323
3	0.20137
3	0.21167
3	0.13715
3	0.22171
3	0.15219
3	0.14162
3	0.10567
3	0.18619
3	0.10623
3	0.15862
3	0.16446
3	0.19133
3	0.13865
3	0.13544
3	0.22617
3	0.17737
3	0.13171
3	0.15183
3	0.2209
3	0.209
3	0.1975
3	0.13692
3	0.14852
3	0.18537
3	0.16785
3	0.1256
3	0.24858
3	0.19542
3	0.09392
3	0.20033
3	0.18575
3	0.24879
3	0.13942
3	0.1249
3	0.20683
3	0.1789
3	0.09996
3	0.19808
3	0.21181
3	0.19406
3	0.16948
3	0.22333
3	0.14829
3	0.18227
3	0.06742
3	0.13952
3	0.05612
3	0.16573
3	0.20327
3	0.14537
3	0.16765
3	0.17969
3	0.20448
3	0.17987
3	0.13485
3	0.18992
3	0.14877
3	0.15931
3	0.19798
3	0.16563
3	0.15033
3	0.16433
3	0.15288
3	0.20087
3	0.19708
3	0.15471
3	0.14338
3	0.17119
3	0.16904
3	0.12437
3	0.1681
3	0.13385
3	0.15083
3	0.12119
3	0.31794
3	0.17379
3	0.16502
3	0.1676
3	0.13156
3	0.3084
3	0.23135
3	0.25971
3	0.17612
3	0.10837
3	0.17331
3	0.20013
3	0.2535
3	0.16056
3	0.15494
3	0.23113
3	0.14879
3	0.08446
3	0.22871
3	0.15162
3	0.16052
3	0.19069
3	0.16629
3	0.15954
3	0.12452
3	0.17112
3	0.18488
3	0.15029
3	0.22542
3	0.228
3	0.20338
3	0.14329
3	0.23071
3	0.20262
3	0.23354
3	0.23223
3	0.208
3	0.11554
3	0.17338
3	0.21969
3	0.17254
3	0.17775
3	0.21408
3	0.24181
3	0.16337
3	0.22177
3	0.20265
3	0.26029
3	0.139
3	0.13071
3	0.16471
3	0.13442
3	0.14673
3	0.12435
3	0.14077
3	0.25708
3	0.21913
3	0.23777
3	0.20652
3	0.14723
3	0.14885
3	0.20527
3	0.17875
3	0.18496
3	0.13588
3	0.18362
3	0.13371
3	0.21925
3	0.1716
3	0.07338
3	0.17662
3	0.1551
3	0.23471
3	0.21635
3	0.15779
3	0.10831
3	0.158
3	0.26781
3	0.18623
3	0.17994
3	0.15677
3	0.20729
3	0.18242
3	0.17346
3	0.21169
3	0.20187
3	0.2019
3	0.15025
3	0.17415
3	0.12183
3	0.20827
3	0.20219
3	0.17129
3	0.17631
3	0.21306
3	0.22873
3	0.12994
3	0.15208
3	0.13387
3	0.13294
3	0.12487
3	0.18944
3	0.21969
3	0.18504
3	0.21929
3	0.21027
3	0.22235
3	0.17927
3	0.19517
3	0.16813
3	0.14733
3	0.1241
3	0.13087
3	0.16608
3	0.0971
3	0.20079
3	0.16463
3	0.17462
3	0.16973
3	0.21748
3	0.09633
3	0.24242
3	0.22635
3	0.22906
3	0.18233
3	0.1584
3	0.14358
3	0.24875
3	0.20962
3	0.22048
3	0.21856
3	0.17744
3	0.15579
3	0.20079
3	0.22644
3	0.13269
3	0.12788
3	0.1569
3	0.21871
3	0.23063
3	0.24762
3	0.20194
3	0.17379
3	0.16067
3	0.21667
3	0.18492
3	0.15621
3	0.18142
3	0.14383
3	0.12652
3	0.17992
3	0.1351
3	0.23748
3	0.14217
3	0.24027
3	0.17596
3	0.19887
3	0.18925
3	0.14625
3	0.20792
3	0.1476
3	0.18377
3	0.2395
3	0.15235
3	0.21173
3	0.1456
3	0.22752
3	0.17202
3	0.22796
3	0.22725
3	0.15433
3	0.24115
3	0.20104
3	0.18502
3	0.11223
3	0.21744
3	0.20877
3	0.12663
3	0.26163
3	0.18162
3	0.15154
3	0.19056
3	0.29965
3	0.1491
3	0.09162
3	0.19481
3	0.18829
3	0.23298
3	0.2334
3	0.21494
3	0.16413
3	0.19385
3	0.17667
3	0.22388
3	0.14723
3	0.11765
3	0.16815
3	0.18056
3	0.1345
3	0.14627
3	0.1626
3	0.142
3	0.13665
3	0.12621
3	0.22298
3	0.23617
3	0.207
3	0.21565
3	0.15752
3	0.26375
3	0.14771
3	0.18512
3	0.17196
3	0.23835
3	0.21448
3	0.1571
3	0.19117
3	0.19023
3	0.20348
3	0.2265
3	0.17048
3	0.25083
3	0.09454
3	0.17275
3	0.15848
3	0.18125
3	0.173
3	0.11406
3	0.16088
3	0.14856
3	0.09215
3	0.15787
3	0.23133
3	0.13908
3	0.18638
3	0.15252
3	0.18398
3	0.17306
3	0.15433
3	0.13602
3	0.20069
3	0.23562
3	0.1549
3	0.10013
3	0.29996
3	0.23025
3	0.13612
3	0.1809
3	0.15287
3	0.14079
3	0.27423
3	0.1771
3	0.19167
3	0.18856
3	0.10113
3	0.13723
3	0.14006
3	0.21731
3	0.21327
3	0.15802
3	0.14258
3	0.14112
3	0.23004
3	0.15706
3	0.25704
3	0.10602
3	0.17644
3	0.16058
3	0.14523
3	0.19225
3	0.18719
3	0.12748
3	0.21862
3	0.15215
3	0.18312
3	0.16796
3	0.13325
3	0.23215
3	0.21538
3	0.14894
3	0.22856
3	0.22004
3	0.1455
3	0.23706
3	0.13044
3	0.15625
3	0.15465
3	0.21435
3	0.25752
3	0.2061
3	0.20319
3	0.17844
3	0.11038
3	0.13808
3	0.17542
3	0.2164
3	0.19035
3	0.09298
3	0.12588
3	0.25621
3	0.14802
3	0.16423
3	0.0981
3	0.11621
3	0.12248
3	0.20031
3	0.20506
3	0.13362
3	0.15573
3	0.17154
3	0.12929
3	0.1891
3	0.19113
3	0.17465
3	0.14575
3	0.10573
3	0.17783
3	0.18125
3	0.16221
3	0.13527
3	0.08731
3	0.20294
3	0.166
3	0.21656
3	0.15837
3	0.12994
3	0.14685
3	0.18269
3	0.20088
3	0.24388
3	0.09648
3	0.25406
3	0.18473
3	0.15683
3	0.1379
3	0.20708
3	0.17892
3	0.17156
3	0.13604
3	0.16163
3	0.15081
3	0.16817
3	0.18387
3	0.20415
3	0.18575
3	0.21692
3	0.26396
3	0.14246
3	0.17725
3	0.16827
3	0.19771
3	0.31442
3	0.12573
3	0.19092
3	0.25923
3	0.23913
3	0.17948
3	0.11412
3	0.15777
3	0.21088
3	0.17354
3	0.15508
3	0.20275
3	0.16163
3	0.25835
3	0.15515
3	0.14781
3	0.12902
[truncated: 172,646 more rows]
