# Supplementary material for: Transcription initiation at a consensus bacterial promoter proceeds via a ‘bind-unwind-load-and-lock’ mechanism
Source: eLife. 2021 Oct 11;10:e70090. doi: 10.7554/eLife.70090 (PMC8536254; doi:10.7554/eLife.70090)
Supplement: Figure 1—source data 1. [file elife-70090-fig1-data1.zip › real time smUIFE_LC-9Cy3 all data.dat]

1	-8.731
1	-10.019
1	18.25
1	25.865
1	10.5
1	40.327
1	-1.3655
1	-16.942
1	4.5769
1	-4.6155
1	-18.385
1	-2.5193
1	-0.96167
1	14.077
1	4.9614
1	-1.4041
1	-23
1	-16.385
1	10.231
1	17.404
1	9.3269
1	-16.865
1	-4.4424
1	13.711
1	-1.5386
1	45.385
1	21.346
1	28.461
1	-10.135
1	2.0959
1	-12.115
1	-29.385
1	-8
1	174.37
1	135
1	88.885
1	170.6
1	139.75
1	138.65
1	124.63
1	76.846
1	84
1	159.29
1	151.06
1	63.269
1	116.15
1	166.04
1	201.73
1	162.13
1	130
1	157.02
1	154.58
1	95.692
1	112.48
1	95.596
1	82.519
1	85.5
1	118.12
1	182.23
1	472
1	366.65
1	389.19
1	374.79
1	401.5
1	337.44
1	333.15
1	314.35
1	358.1
1	366.19
1	372.69
1	375.94
1	362.46
1	432.5
1	274.5
1	315.23
1	446.98
1	373.73
1	310.81
1	393.73
1	330.67
1	320.85
1	425.23
1	405.85
1	474.15
1	292
1	429.73
1	414.75
1	387.73
1	432.29
1	377.98
1	317.13
1	364.96
1	388.9
1	316.4
1	236.12
1	442.38
1	290.85
1	342.88
1	508.44
1	387.63
1	371.92
1	345.96
1	363.77
1	329.33
1	441.27
1	350.58
1	370.37
1	381.15
1	347.23
1	321.17
1	194.94
2	39.077
2	-4.2693
2	-1.25
2	-0.73096
2	-6.5579
2	21.192
2	8.4807
2	-8.9617
2	22.269
2	8.7114
2	-16.577
2	-4.481
2	2.9231
2	2.8459
2	2.3269
2	11.577
2	-13.789
2	29.077
2	10.596
2	-2.5193
2	12.827
2	-4.731
2	2.0576
2	11
2	-17.25
2	-41.635
2	-26.058
2	20.154
2	4.1152
2	3.9614
2	-29.769
2	0.9231
2	-25.731
2	35.654
2	-8.0962
2	13.077
2	60.75
2	20.615
2	-20.577
2	-10.058
2	11.558
2	-30.558
2	15.635
2	24.981
2	-6.9617
2	5.4421
2	-20.289
2	7.5576
2	-0.40405
2	18.904
2	5.3076
2	6.0769
2	8.5576
2	17.5
2	-17.673
2	14.942
2	-19.25
2	-12.269
2	-6.9041
2	-9
2	0.01904
2	-2.3848
2	40.461
2	219.98
2	245.42
2	292.69
2	234.69
2	339.15
2	327.75
2	340.23
2	344.69
2	274.62
2	315.83
2	335.1
2	273.48
2	269.48
2	369.35
2	401.17
2	283.25
2	418.71
2	422.1
2	410.94
2	405.44
2	490.52
2	402.5
2	342.46
2	324.15
2	355.96
2	406.08
2	373.71
2	361.5
2	375.38
2	441.29
2	350.73
2	362.73
2	432.4
2	376.67
2	411.77
2	351.92
2	419.73
2	386.81
2	347.73
2	529.88
2	398.73
2	325.65
2	333.81
2	342.08
2	295.75
2	315.19
2	373.65
2	444.85
2	431.9
2	461.52
2	364.29
2	368.23
2	346.37
2	291.62
2	284.65
2	365.19
2	378.69
2	378.15
2	497.83
2	385.1
2	421.71
2	328.52
2	366
2	440.73
2	535.81
2	429.87
2	528.19
2	497.6
2	427.23
2	457.87
2	459.83
2	626.73
2	740.23
2	631.73
2	586.83
2	686.04
2	724.56
2	633.42
2	550.48
2	579.33
2	419.21
2	638.4
2	675.71
2	716.06
2	606.88
2	652.13
2	353.73
2	709.75
2	539.31
2	654.19
2	625.85
2	628.52
2	690.12
2	627.63
2	589.29
2	812.75
2	522.9
2	699.23
2	793.46
2	503.48
2	671.83
2	613.5
2	597.96
2	452.25
2	706.13
2	645.48
2	738.87
2	623.25
2	582.1
2	581.6
2	550.96
2	552.27
2	645.37
2	644.67
2	627.58
2	654.81
3	-5.3462
3	14.808
3	56.269
3	61.077
3	-6.5386
3	74.635
3	47.365
3	13.673
3	25.211
3	74.692
3	64.154
3	77.75
3	-48.673
3	34.75
3	42.019
3	37.923
3	20.538
3	-11.385
3	-13.019
3	16.404
3	28.385
3	30.75
3	18.961
3	19.596
3	55.481
3	50.019
3	34.711
3	48.788
3	69.538
3	23.942
3	-21.827
3	29.211
3	62.673
3	0.13452
3	14.558
3	-28.173
3	59.308
3	18.731
3	69.096
3	26.596
3	-7.4424
3	-24.942
3	4.3459
3	-32.442
3	5.6538
3	58.038
3	44.231
3	14.5
3	50.192
3	59.481
3	63.365
3	98.615
3	37.211
3	41.692
3	-7.2886
3	-30.077
3	113.33
3	35.961
3	21.154
3	28.961
3	23.519
3	16.635
3	12.346
3	39.365
3	38.211
3	58.481
3	-7.7886
3	71.481
3	75.327
3	41.538
3	9.7114
3	18.788
3	-0.13477
3	17.923
3	12.231
3	63.808
3	37.308
3	-12.539
3	13.981
3	26.904
3	-29.904
3	40.346
3	34.288
3	-12.539
3	73.904
3	34.865
3	-5.6924
3	68.769
3	0.26904
3	46.461
3	1.6152
3	-14.039
3	-7.8848
3	-16.308
3	19.731
3	7.269
3	48.058
3	11.808
3	49.154
3	4.5383
3	22.404
3	89.981
3	-5.1541
3	6.8845
3	5.8652
3	119.44
3	33.731
3	-3.4041
3	33.885
3	44.75
3	2.6538
3	41
3	-22.635
3	21.519
3	50.25
3	25.096
3	16.923
3	1.8269
3	20.635
3	2.9614
3	5.3459
3	35.5
3	-10.365
3	76.615
3	-13.192
3	76.154
3	50.019
3	15.135
3	-39.712
3	4.1538
3	-1.4617
3	31.135
3	44.711
3	26
3	44.115
3	76.077
3	-17.615
3	12.961
3	31.558
3	3.1921
3	26.327
3	0.23071
3	16.481
3	35.885
3	-6.7693
3	8.4614
3	-20.327
3	-17.789
3	21.346
3	49.808
3	-7.231
3	-2.6348
3	21.615
3	37.5
3	20.75
3	3.7883
3	3.9231
3	33.961
3	3.1921
3	19.269
3	18.673
3	34.423
3	18.481
3	26.019
3	-13.308
3	12.154
3	23.038
3	-51.462
3	-18.769
3	12.211
3	52.846
3	-10.192
3	24.25
3	12.5
3	-0.01929
3	-29.539
3	-57
3	-44.769
3	-19.269
3	4.7883
3	36.788
3	-23.289
3	-67
3	8.2883
3	12.75
3	-11.231
3	5.9807
3	30.519
3	41.192
3	-15.904
3	-26.346
3	-23.077
3	-21.558
3	-31.308
3	-12.962
3	13.346
3	-7.731
3	-59.096
3	-20.115
3	-20.039
3	26.711
3	-32.346
3	-30.058
3	9.8459
3	8.6345
3	0.30762
3	11.327
3	-15.404
3	7.1345
3	-63.077
3	-21.519
3	-4.6348
3	25.019
3	-33.596
3	-26.327
3	-3.4041
3	-18.231
3	-20.558
3	-8.5579
3	43.135
3	-26.577
3	-32.615
3	-50.346
3	23.519
3	20.942
3	-22.039
3	-0.9231
3	-9.75
3	61.961
3	-20.846
3	59.558
3	-10.442
3	-29.096
3	-21.558
3	-28.885
3	-28.404
3	6.8459
3	-28.115
3	-30.077
3	-9.5
3	-4.1155
3	14.423
3	-36.539
3	10.058
3	-40.115
3	-0.23096
3	-20.192
3	-28.039
3	-20.519
3	4.2307
3	-7.1348
3	-31.154
3	7.4038
3	1.9807
3	-40.289
3	-8.8462
3	-12.25
3	-26.019
3	21.231
3	-22.827
3	-2.3848
3	-17
3	19.808
3	0.6731
3	12.865
3	15.135
3	14.558
3	28.038
3	-8.1541
3	-11.231
3	-34
3	8.7307
3	-13.442
3	0.90381
3	42.596
3	-29.019
3	-53.885
3	75.038
3	-16.135
3	9.3652
3	40.5
3	-63
3	8.3269
3	28.173
3	-1.1541
3	5.6538
3	-38.942
3	-12.212
3	139.58
3	166.08
3	250.1
3	165.62
3	167.6
3	280.17
3	243.19
3	160.02
3	156.67
3	228.58
3	115.12
3	134.15
3	170.52
3	245.15
3	191.85
3	135.87
3	242.13
3	222.94
3	204.81
3	209.67
3	214.38
3	170.81
3	160.88
3	209.83
3	228.31
3	198.71
3	241.83
3	171.63
3	193.46
3	223.54
3	185
3	208.25
3	191.5
3	257.79
3	237.19
3	183.27
3	200.25
3	297.27
3	175.77
3	205.1
3	188.77
3	227.42
3	232.37
3	187.85
3	163.75
3	294.52
3	336.48
3	304.94
3	338
3	246.04
3	317.27
3	283.35
3	236.96
3	275.4
3	277.29
3	286.87
3	156.46
3	313.44
3	223.33
3	264.37
3	218.77
3	226.31
3	331.19
3	209.94
3	212.69
3	294.67
3	264.67
3	300.71
3	260.81
3	298.06
3	157.25
3	309.52
3	222.4
3	215.69
3	290.62
3	342.46
3	187.92
3	331.19
3	372.04
3	252.79
3	280.83
3	342.96
3	273.6
3	382.17
3	203.38
3	376.83
3	280.65
3	353.63
3	306.65
3	348.1
3	315.46
3	352.19
3	350.87
3	351.96
3	326.25
3	356.73
3	255.23
3	274.88
3	383.33
3	261.63
3	320.04
3	324.29
3	346.77
3	387.04
3	260.67
3	340.4
3	412.58
3	269.08
3	416.56
3	357.87
3	245.23
3	353.19
3	336.88
3	313.37
3	375.96
3	344.67
3	375.04
3	350.94
3	317.69
3	345.31
3	381.52
3	283.96
3	257.06
3	333.81
3	335.23
3	379.88
3	298.23
3	375.83
3	359.62
3	384.85
3	434.48
3	358.79
3	306.15
3	337.69
3	355.13
3	317.67
3	341.88
3	348.13
3	332.42
3	315.25
3	453
3	360.79
3	281.73
3	244.25
3	345.77
3	302.75
3	246.38
3	248.81
3	327.63
3	260.94
3	423.15
3	232.33
3	234.15
3	367.71
3	248.58
3	337.46
3	306.27
3	282.38
3	345.31
3	314.88
3	295.92
3	249.75
3	306.06
3	337.98
3	204.06
3	369.67
3	239.94
3	279.87
3	213.62
3	395.13
3	171.88
3	321.85
3	229.52
3	247.06
3	188.42
3	115.46
3	141.04
3	150.21
3	238.21
3	253.75
3	213.52
3	296.67
3	202.21
3	197.29
3	212.88
3	197.37
3	162.33
3	158.9
3	263.9
3	321.38
3	197.27
3	213.27
3	298.96
3	349.54
3	330.23
3	449.58
3	464.21
3	471.15
3	374.52
3	437.67
3	398.15
3	471.67
3	446.25
3	476.87
3	463.73
3	509.1
3	463.94
3	465.46
3	384.67
3	364.02
3	423.52
3	456.96
3	444.54
3	406.44
3	445.88
3	471.73
3	376.96
3	548.71
3	479.69
3	547.87
3	445.83
3	554.25
3	547.9
3	345.73
3	475.46
3	466.92
3	455.63
3	566.75
3	516.13
3	524.02
3	413.31
3	376.12
3	490.77
3	512.21
3	410.04
3	501.63
3	488.5
3	487.46
3	514.04
3	482.08
3	514.56
3	387.13
3	484.56
3	518.19
3	406.04
3	601.29
3	431.31
3	573.5
3	384.42
3	516.5
3	532.88
3	511
3	563
3	426.9
3	427.71
3	518.6
3	456.21
3	415.48
3	457.88
3	398.94
3	473.77
3	405.21
3	398.62
3	420.85
3	437.23
3	533.37
3	597.46
3	538.85
3	435.9
3	385.48
3	424.58
3	445.4
3	491.87
3	401.38
3	447.71
3	468.31
3	513.17
3	511.46
3	504.75
3	472.83
3	450.37
3	378.4
3	446.92
3	369.52
3	289.1
3	405.9
3	385.73
3	449.08
3	471.9
3	509.1
3	553.4
3	527.27
4	-16.5
4	-1.0386
4	26.096
4	7.0576
4	5.5383
4	16.635
4	-13.096
4	-13.673
4	-9.4231
4	27.846
4	3.6538
4	-30.385
4	10.192
4	11.615
4	13.077
4	15.346
4	-7.0579
4	61.211
4	4.1921
4	-24.154
4	-33.865
4	31.038
4	14.058
4	8.6538
4	14.769
4	1.0576
4	-26.231
4	0.9231
4	11.154
4	12.038
4	1.6731
4	-8.9424
4	31.692
4	57.538
4	-3.3848
4	33.769
4	-0.13477
4	16.827
4	-16.308
4	-17.269
4	41
4	1.0383
4	-15.404
4	-22.846
4	8.6152
4	33.5
4	22.904
4	-15.923
4	-13.808
4	22.404
4	-14.75
4	26.269
4	35.365
4	17.596
4	39.731
4	-3.8462
4	21.615
4	9.2883
4	-40.404
4	10.519
4	-18.442
4	14.404
4	-11.385
4	-13.231
4	1.4421
4	7.1345
4	62
4	0.4231
4	-5.1348
4	15.538
4	-49.577
4	-6.7117
4	-21.692
4	-14.481
4	-2.3462
4	2.8652
4	121.96
4	211.83
4	234.73
4	268.4
4	141.81
4	179.48
4	197.04
4	149.38
4	183.46
4	170.94
4	135.21
4	155.37
4	115.27
4	155.27
4	199.65
4	115.94
4	141.44
4	140.06
4	132.44
4	116.21
4	223.23
4	150.54
4	202.19
4	165.96
4	207.58
4	197.46
4	533.08
4	602.25
4	459.1
4	548.67
4	436.04
4	460.85
4	575.35
4	502.69
4	516.52
4	485.31
4	525.9
4	607.85
4	472.29
4	449.92
4	452.98
4	485.75
4	535.13
4	471.17
4	567.1
4	529.94
4	478.04
4	478.63
4	482.65
4	454.25
4	472.98
4	512.52
4	618.9
4	506.13
4	444.42
4	617.04
4	556
4	554.54
4	436.27
4	517.44
4	439.4
4	504.25
4	579.54
4	585.83
4	508.88
4	651.81
4	631.31
4	544.38
4	469.25
4	672.58
4	527.19
4	616.69
4	426.15
4	518.54
4	700.5
4	548.83
4	439.69
4	511.83
4	505.31
4	541.38
4	557.63
4	479.27
4	467.9
4	518.23
4	445.25
4	538.5
4	479.02
4	576.52
4	507.77
4	640.46
4	572.67
4	492.12
4	581.58
4	691.54
5	-12.192
5	-16.692
5	-6.3655
5	-73.019
5	16.404
5	-7.5579
5	-24.115
5	-6.6731
5	-15.923
5	-3.8655
5	0.51904
5	1.3269
5	2.7883
5	-10.654
5	-9.9041
5	-37.289
5	13.25
5	-23.942
5	0.15381
5	-6.7693
5	-23.673
5	-13.635
5	51
5	-23.904
5	39.942
5	-45.154
5	-22.039
5	26.154
5	33.077
5	-14.827
5	12.577
5	-29
5	-21.096
5	10.673
5	-17.75
5	-14
5	-50.346
5	-35.058
5	-37.635
5	21.096
5	-19.25
5	38.558
5	-4.5579
5	3.6345
5	32.288
5	-28.539
5	-8.1155
5	-20.904
5	4.8459
5	0.88452
5	42.942
5	25
5	6.3076
5	-30.115
5	-1.6924
5	-38.615
5	-8.25
5	15.269
5	-30.346
5	8.9614
5	-12.75
5	11.711
5	-11.096
5	36.904
5	-38.058
5	8.5769
5	-15.25
5	2.8459
5	-13.404
5	-49.096
5	6.3076
5	-18.269
5	-24.212
5	-73.654
5	-51.635
5	-11.327
5	-3.9231
5	43.096
5	28.25
5	-32.692
5	23.846
5	-14.404
5	-24.173
5	-34.135
5	26.019
5	10.231
5	26.731
5	-3.2117
5	-20.058
5	6.8459
5	-5.6541
5	-6.0579
5	-14.635
5	-22.385
5	-19.577
5	15.058
5	-31.769
5	-17.981
5	12.615
5	-19.981
5	6.8459
5	180.35
5	280.6
5	265.37
5	280.27
5	219.08
5	268.71
5	238.85
5	275.37
5	215.73
5	272.15
5	261.48
5	318.58
5	251.83
5	273.62
5	313.35
5	254.62
5	291.6
5	242.6
5	238.65
5	162.46
5	241.38
5	225.71
5	184.19
5	227.83
5	182.81
5	286.13
5	316.1
5	351.1
5	244.92
5	235.71
5	154.29
5	273.56
5	240.4
5	255.29
5	313.33
5	220.96
5	344.67
5	263.77
5	216.44
5	238.87
5	292.9
5	262.06
5	267.62
5	236.54
5	168.77
5	227.37
5	244.42
5	255.21
5	216.44
5	206.02
5	180.4
5	241.46
5	232.94
5	251.31
5	253.98
5	314.77
5	290.83
5	229.58
5	181.71
5	260.71
5	259.1
5	208.71
5	155.71
5	190.17
5	73.885
5	230.29
5	166.65
5	169.29
5	224.83
5	260.88
5	125.9
5	145.98
5	151.21
5	147.62
5	186.12
5	168.75
5	147.94
5	156.87
5	167.38
5	75.211
5	173.94
5	165.25
5	220.35
5	125.54
5	248.37
5	174.37
5	205.4
5	166.12
5	150.1
5	169
5	160.31
5	124.58
5	159.83
5	170.69
5	161.48
5	203.1
5	155
5	165.19
5	187.38
5	185.19
5	93.269
5	182.73
5	159.35
5	151.29
5	167.19
5	128.79
5	126.29
5	97.269
5	99.904
5	163.6
5	137.5
5	106.87
5	317.33
5	213.13
5	175.13
5	315.85
5	243.94
5	300.58
5	216.63
5	249.71
5	228.02
5	279.73
5	271.04
5	319.54
5	336.58
5	218.83
5	252.23
5	208.62
5	218.19
5	223.42
5	206.69
5	194.92
5	220.06
5	266.44
5	297.31
5	205.98
5	308.77
5	240.48
5	293.38
5	202
5	266.33
5	243.92
5	303.98
5	253.73
5	269.35
5	235.58
5	239.58
5	217.92
5	242.79
5	235.48
5	301.12
5	203.29
5	198.94
5	220.25
5	156.38
5	149.13
5	72.346
5	191.56
5	230.48
5	176.87
5	138.44
5	132.9
5	196.6
5	184.63
5	127.13
5	194.4
5	207.71
5	184.6
5	159.63
5	106.29
5	170.87
5	173.75
5	232.04
5	342.79
5	487.56
5	499.25
5	389.17
5	402.5
5	358.85
5	410.23
5	442.71
5	476.87
5	369.52
5	242.69
5	375.42
5	461.81
5	475.27
5	425.04
5	272.81
5	270.31
5	283.46
5	310.69
5	443.35
5	212.37
5	302.15
5	435.23
5	356.83
5	236.42
5	573.65
5	376
5	375.63
5	397.98
5	379.48
5	347.6
5	441.37
5	392.6
5	319.96
5	372.63
5	382.27
5	394.08
5	516.06
5	434.5
5	357.77
5	331.9
5	394.4
5	364.92
5	442.12
5	376.85
5	472.06
5	541.23
5	615.94
5	470.23
5	360.02
5	424.62
5	435.98
5	445.25
5	451.27
5	381.02
5	297.12
5	290.98
5	284.37
5	342.38
5	401.69
5	415.62
5	290.77
5	364.75
5	345
5	264.4
5	366.19
5	316.79
5	375.88
5	337.83
6	13.865
6	20.058
6	21.019
6	-10.423
6	-12.827
6	-22.327
6	-9.25
6	-41.096
6	-16.192
6	-30.077
6	-27.635
6	-22.481
6	-12.923
6	-19.462
6	-6.1348
6	10.808
6	-2.1731
6	21.038
6	-35.25
6	-6.0193
6	-16.25
6	7.019
6	-5.0769
6	-12.885
6	-25.846
6	31.211
6	-3.25
6	-28.654
6	15.25
6	-21.962
6	44.365
6	22.558
6	-9.4041
6	-11
6	1.6152
6	-27.827
6	-20.385
6	-6.1924
6	-1.3269
6	1.6538
6	-21.827
6	3.8269
6	-32.173
6	0.40381
6	12.288
6	41.942
6	6.7883
6	-2.0579
6	36.404
6	11.115
6	-11.5
6	-9.9424
6	3.019
6	-19.615
6	-27.846
6	25.788
6	8.25
6	-2.2886
6	14.404
6	-9.2886
6	25.846
6	-28.327
6	-17.712
6	-5.981
6	8.519
6	-19.846
6	-13.654
6	-32.596
6	33.923
6	-11.039
6	14.404
6	-11.231
6	-19.327
6	-30.327
6	-6.8269
6	1.75
6	-19.962
6	48.788
6	9.0959
6	39.327
6	35.346
6	3.75
6	-13.539
6	-2.3462
6	9.1731
6	-15.75
6	-3.3848
6	-33.212
6	16.135
6	27.885
6	-38.289
6	11.269
6	6.6731
6	7.5959
6	-12.346
6	1.1345
6	-35.808
6	-71.885
6	-31
6	-60.635
6	-74.692
6	-33.269
6	-92.115
6	-51.539
6	-49.077
6	-69.789
6	-26.481
6	-56.442
6	-86.269
6	-50.615
6	295.71
6	269.56
6	277.44
6	316.4
6	387.48
6	274.69
6	199.23
6	220.94
6	318.48
6	272.38
6	356
6	255.83
6	313.38
6	297.04
6	346
6	378.04
6	270.67
6	277.4
6	333.58
6	379.98
6	278
6	184.83
6	244.15
6	279.06
6	248.67
6	277.1
6	197.42
6	309.71
6	302.56
6	327.67
6	307.13
6	360.19
6	268.04
6	166.13
6	286.48
6	298.67
6	340.88
6	345.29
6	285.25
6	334.54
6	261.27
6	289.77
6	341.42
6	327.04
6	383.92
6	305.83
6	340.19
6	336.73
6	324.25
6	371.06
6	328.6
6	321.56
6	312.17
6	311.52
6	355.13
6	210.4
6	287.06
6	366.02
6	309.5
6	339.12
6	192.71
6	303.35
6	314.25
6	261.02
6	389.73
6	295.25
6	238.65
6	283.46
6	476.94
6	254.5
6	260.23
6	283.87
6	300.77
6	388.33
6	388.25
6	323.75
6	313.08
6	355.25
6	229.29
6	378.81
6	279.12
6	353.75
6	303.4
6	300.25
6	343.83
6	238.29
6	263.71
6	277.54
6	335.44
6	313.85
6	321.5
6	299.62
6	243.88
6	337.38
6	239.54
6	221.85
6	212.12
6	374.98
6	302.02
6	245.02
6	301.58
6	402.94
6	272.62
6	168.6
6	252.12
6	308.48
6	252.79
6	258.63
6	304.62
6	293.85
6	242.29
6	449.02
6	281.96
6	318.65
6	320.65
6	311.67
6	312.75
6	385.04
6	572.12
6	478.29
6	462
6	450.75
6	433.1
6	516.02
6	575.27
6	496.29
6	488.63
6	474.58
6	523.46
6	438.27
6	556.79
6	355.38
6	419.62
6	476.1
6	458.92
6	651.83
6	501.19
6	482.96
6	442.87
6	563
6	472.69
6	472.73
6	567.35
6	490.44
6	460.94
6	456.94
6	538.94
6	584.02
6	473.58
6	467.44
6	475.13
6	542.31
6	453.48
6	409.44
6	518.79
6	424.21
7	-14.077
7	-46
7	-13.212
7	-12.846
7	-16.423
7	-20.058
7	-39.654
7	-66.25
7	6.0959
7	-29.615
7	14.692
7	-4.9424
7	-13.885
7	-39.346
7	-36.135
7	-7.0769
7	-26
7	-29.539
7	-25.269
7	-33.115
7	-68.442
7	-44
7	28.5
7	27.981
7	-53.096
7	-18.346
7	-27.269
7	-9.2886
7	-1.25
7	-50.865
7	-8
7	22.096
7	-28.75
7	-71.019
7	17.615
7	-23.365
7	3.5
7	-19.269
7	-21.442
7	-49.577
7	-40
7	-13.846
7	-37.346
7	-55.115
7	-55.539
7	-7.1348
7	-47.269
7	-32.289
7	28.461
7	-35.154
7	-22.596
7	27.808
7	-62.346
7	-16.173
7	-25.231
7	-30.289
7	10.038
7	-55.712
7	-11.654
7	-50.5
7	24.135
7	-61.904
7	-53.5
7	-5.1541
7	6.4421
7	-26.981
7	-9.0579
7	-39.192
7	-86.769
7	44.692
7	-13.769
7	19.058
7	12.692
7	10.5
7	18.827
7	1.3845
7	-21.423
7	15.673
7	-33
7	-31.942
7	-28.654
7	-1.75
7	1.5959
7	22.038
7	-22.942
7	32
7	-26.981
7	-28.923
7	6.5959
7	32.615
7	21.154
7	-22.019
7	-1.7693
7	-20.962
7	-55.673
7	-8.981
7	-0.28857
7	-31.404
7	-19.808
7	42.865
7	13.577
7	-42.596
7	23.038
7	-24.654
7	3.8076
7	77.519
7	180.48
7	111.56
7	97.346
7	156.58
7	105.83
7	152.1
7	79.231
7	96.808
7	26
7	78.25
7	108.06
7	139.98
7	40.731
7	91.423
7	119.62
7	78.692
7	99.558
7	38.038
7	108.29
7	58.442
7	64.808
7	110.48
7	79.692
7	123.21
7	154.75
7	45.385
7	57.25
7	131.25
7	61.442
7	90.404
7	78.635
7	59.058
7	105.79
7	12.327
7	82.596
7	106.5
7	134.92
7	107.71
7	63.692
7	63.231
7	88.711
7	151.71
7	71.077
7	49.519
7	125.98
7	61.192
7	32.596
7	116.31
7	113.04
7	123.35
7	91.019
7	28.904
7	139.71
7	143.38
7	79.865
7	84.596
7	55.442
7	24.461
7	92.385
7	33.654
7	88.115
7	76.115
7	13.346
7	99.423
7	67.173
7	99.25
7	123.96
7	153.83
7	42.308
7	58.346
7	84.577
7	43.385
7	225.9
7	405.98
7	360.31
7	488.29
7	288.12
7	342.35
7	425.27
7	419.88
7	362.98
7	449.38
7	353.63
7	350.81
7	415.02
7	440.69
7	405.63
7	346.77
7	473
7	523.04
7	469.46
7	435.37
7	400.75
7	394.94
7	332.38
7	460.42
7	391.69
7	432.04
7	330.1
7	413.81
7	334.94
7	361.69
7	311.56
7	388.65
7	334.04
7	385.71
7	427.44
7	459.67
7	450.1
7	280.69
7	331.23
7	412.94
7	327.23
7	489.56
7	263.1
7	433.13
7	302.27
7	389.67
7	384.48
7	277.19
7	343.85
7	366.27
7	369.96
7	300.27
7	411.65
7	336.46
7	388.85
7	334.02
8	-16.519
8	-13.423
8	-37.808
8	-16.115
8	-25.519
8	-18.269
8	-2.6541
8	37.192
8	-21.712
8	-5.3462
8	14.173
8	22.5
8	-6.1541
8	10.25
8	17.481
8	13.654
8	14.211
8	-13.5
8	30.692
8	1.019
8	7.3459
8	21.5
8	-32.865
8	15.558
8	10.231
8	11.827
8	15.981
8	8.75
8	-42.577
8	5.6345
8	-0.21167
8	11.5
8	23.981
8	4.4231
8	-5.5386
8	0.51904
8	-27.442
8	7.6921
8	5.7883
8	5.2114
8	16.365
8	39.481
8	-2.731
8	-11.904
8	-38.308
8	45
8	11.019
8	-18.846
8	-17.519
8	7.1538
8	-5.8079
8	-20.154
8	-31.231
8	-10.481
8	-9.8079
8	-3.981
8	1.1731
8	-6.6348
8	10.038
8	9.1538
8	-14.346
8	-13.442
8	9.1152
8	14.365
8	-16.539
8	-15.519
8	6.0383
8	2.1152
8	19.365
8	30.538
8	-53.539
8	-11.269
8	11.346
8	31.942
8	-11.5
8	-1.6348
8	-20.673
8	-11.865
8	29.308
8	-13.135
8	6.519
8	1.769
8	-16.058
8	-21.346
8	-5.5962
8	-10.039
8	-13.096
8	-1.8848
8	-11.404
8	9.9231
8	15.25
8	23.769
8	-7.7886
8	-6.8269
8	-12.692
8	9.7114
8	13.654
8	-13.365
8	11.058
8	-19.519
8	-4.5
8	-1.7117
8	-35.039
8	26.654
8	-3
8	-0.71167
8	-13.212
8	-4.9041
8	4.519
8	27.25
8	6.269
8	12.558
8	-31.596
8	-2.6924
8	14.25
8	-9.3079
8	-5.6924
[truncated: 90,312 more rows]
