# Supplementary material for: Transcription initiation at a consensus bacterial promoter proceeds via a ‘bind-unwind-load-and-lock’ mechanism
Source: eLife. 2021 Oct 11;10:e70090. doi: 10.7554/eLife.70090 (PMC8536254; doi:10.7554/eLife.70090)
Supplement: Figure 1—source data 1. [file elife-70090-fig1-data1.zip › real time smUIFE_preunwound_LC+2Cy3 all data.dat]

1	3.4595E-4
1	0.00963
1	-0.00277
1	-7.8857E-4
1	0.02087
1	0.0156
1	-0.02125
1	-0.00133
1	0.0034
1	0.03073
1	-0.00542
1	0.01089
1	-0.00279
1	0.04011
1	-0.01212
1	0.03827
1	-0.00185
1	0.08015
1	0.14725
1	0.21615
1	0.14023
1	0.13488
1	0.16942
1	0.11035
1	0.12402
1	0.14408
1	0.16102
1	0.16069
1	0.15063
1	0.10206
1	0.21604
1	0.07419
1	0.11262
1	0.16421
1	0.10929
1	0.07233
1	0.06273
1	0.13475
1	0.09769
1	0.11096
1	0.06442
1	0.04212
1	0.04956
1	0.09587
1	0.12229
1	0.10721
1	0.0999
1	0.1249
1	0.13962
1	0.12998
1	0.12402
1	0.09698
1	0.09389
1	0.13523
1	0.20119
1	0.121
1	0.11962
1	0.13252
1	0.21733
1	0.12173
1	0.06886
1	0.13875
1	0.10402
1	0.14181
1	0.20933
1	0.18094
1	0.15346
1	0.17052
1	0.16838
1	0.21512
1	0.13085
1	0.18365
1	0.19631
1	0.0459
1	0.06346
1	0.14004
1	0.20912
1	0.10756
1	0.1366
1	0.12106
1	0.14477
1	0.09925
1	0.19937
1	0.11831
1	0.15735
1	0.16885
1	0.18771
1	0.34138
1	0.14656
1	0.17935
1	0.25777
1	0.16237
1	0.14958
1	0.19565
1	0.07998
1	0.20473
1	0.18287
1	0.20481
1	0.12035
1	0.18227
1	0.18588
1	0.1325
1	0.24133
1	0.2386
1	0.17779
1	0.21081
1	0.16354
1	0.16569
1	0.12467
1	0.20054
1	0.15352
1	0.05131
1	0.22708
1	0.17173
1	0.1681
1	0.16806
1	0.226
1	0.15269
1	0.16362
1	0.18854
1	0.22233
1	0.16237
1	0.17438
1	0.11802
1	0.16273
1	0.12792
1	0.0869
1	0.06337
1	0.19787
1	0.17333
1	0.22398
1	0.22915
1	0.20021
1	0.13315
1	0.14808
1	0.17492
1	0.15269
1	0.20027
1	0.16458
1	0.12475
1	0.21008
1	0.20315
1	0.233
1	0.30604
1	0.36023
1	0.26812
1	0.1414
1	0.23048
1	0.29335
1	0.16404
1	0.23698
1	0.28187
1	0.2976
1	0.13065
1	0.38012
1	0.17106
1	0.23931
1	0.22238
1	0.25408
1	0.24658
1	0.27921
1	0.17398
1	0.14931
1	0.22942
1	0.27831
1	0.26015
1	0.27408
1	0.43035
1	0.40948
1	0.28246
1	0.27665
1	0.34987
1	0.26513
1	0.32263
1	0.32087
1	0.27531
1	0.25752
1	0.36262
1	0.26508
1	0.33867
1	0.32673
1	0.25737
1	0.29538
1	0.25281
1	0.17271
1	0.23923
1	0.18883
1	0.23527
1	0.25948
1	0.27033
1	0.30358
1	0.20619
1	0.12552
1	0.29665
1	0.35329
1	0.18152
1	0.33433
1	0.25683
1	0.27825
1	0.36396
1	0.2151
1	0.26729
1	0.30108
1	0.17187
1	0.38256
1	0.27667
1	0.23604
1	0.37994
1	0.29894
1	0.35327
1	0.32419
1	0.11117
1	0.27358
1	0.38423
1	0.3844
1	0.14406
1	0.3009
1	0.27246
1	0.46275
1	0.32358
1	0.10633
1	0.17773
1	0.32742
2	0.00813
2	-0.0074
2	0.00538
2	-0.0146
2	-0.00237
2	-0.02379
2	-0.03354
2	0.01392
2	0.01265
2	-0.01648
2	0.00358
2	0.01819
2	0.01462
2	0.03014
2	-0.01652
2	-0.01108
2	-0.00187
2	-0.01052
2	0.01248
2	-0.03733
2	0.001
2	-0.03958
2	-0.01985
2	0.03
2	0.02721
2	-0.00269
2	-0.03069
2	-0.01533
2	-0.01517
2	0.00775
2	-0.02665
2	-0.02981
2	-0.00554
2	-0.00515
2	-0.02583
2	-0.02017
2	0.03664
2	0.01731
2	0.01354
2	-0.01231
2	0.0316
2	-5E-4
2	0.04204
2	0.01417
2	0.01312
2	-0.02265
2	-0.01356
2	0.00385
2	-0.01815
2	-0.00862
2	8.6523E-4
2	0.04333
2	-0.0084
2	-0.01112
2	0.01075
2	0.00165
2	-0.02477
2	0.01844
2	-0.02288
2	0.02346
2	0.00862
2	0.03735
2	0.00765
2	0.02152
2	0.00217
2	-0.0206
2	-0.00887
2	0.0146
2	0.01742
2	-0.00187
2	-0.0244
2	-0.02014
2	0.02548
2	-0.03071
2	0.03338
2	0.00365
2	0.07029
2	-0.05854
2	-0.04354
2	-0.03708
2	0.00456
2	0.03002
2	-0.00292
2	-0.03539
2	0.0166
2	0.01371
2	-0.02396
2	0.01179
2	-0.02764
2	-0.04711
2	-0.02846
2	0.04237
2	0.01998
2	0.01675
2	-0.0086
2	0.07614
2	-0.01377
2	0.01081
2	-0.0246
2	0.02827
2	-0.01279
2	7.6904E-4
2	-0.01589
2	0.03115
2	-0.00158
2	0.00358
2	-0.00465
2	0.01492
2	-0.00117
2	0.01579
2	0.008
2	-0.01242
2	0.04537
2	-0.04994
2	0.02675
2	0.01815
2	0.34306
2	0.264
2	0.40915
2	0.25519
2	0.15925
2	0.21556
2	0.20785
2	0.19706
2	0.18085
2	0.2099
2	0.20065
2	0.31487
2	0.25229
2	0.18404
2	0.27319
2	0.22288
2	0.23112
2	0.48994
2	0.19838
2	0.18773
2	0.21608
2	0.26063
2	0.25581
2	0.26038
2	0.3254
2	0.34004
2	0.28787
2	0.24806
2	0.36867
2	0.24421
2	0.31619
2	0.16627
2	0.25629
2	0.19421
2	0.23187
2	0.15077
2	0.17331
2	0.29069
2	0.17881
2	0.16319
2	0.24223
2	0.21506
2	0.21121
2	0.20823
2	0.22681
2	0.22779
2	0.13833
2	0.19542
2	0.17769
2	0.23915
2	0.14917
2	0.3276
2	0.56802
2	0.3094
2	0.49248
2	0.36667
2	0.34083
2	0.31123
2	0.27098
2	0.47858
2	0.50471
2	0.4536
2	0.38833
2	0.51975
2	0.37004
2	0.437
2	0.35871
2	0.44602
2	0.48992
2	0.49579
2	0.63629
2	0.45248
2	0.518
2	0.6015
2	0.49188
2	0.45031
2	0.4555
2	0.55215
2	0.4884
2	0.5284
2	0.47931
2	0.68642
2	0.66146
2	0.69498
2	0.5711
2	0.66221
2	0.94569
2	0.85265
2	0.818
2	0.83783
2	0.92635
2	1.1684
2	1.2125
2	0.905
2	1.0696
2	0.93975
2	0.98715
2	0.84344
2	0.96729
2	1.0285
2	0.97021
2	0.84202
2	0.80567
2	0.85569
2	1.0111
2	0.91594
2	0.91606
2	0.72613
2	0.85823
2	0.78769
2	0.82713
2	0.97554
2	0.86285
2	0.79185
2	1.015
2	0.92615
2	0.91106
2	1.0601
2	1.1887
2	0.96935
2	1.1219
3	0.04567
3	-0.04285
3	0.03306
3	-0.01569
3	-0.01071
3	-0.01192
3	-0.03121
3	0.01427
3	0.01342
3	-0.00187
3	-0.03038
3	0.04306
3	0.00275
3	0.00713
3	-0.0151
3	-0.01169
3	-0.0059
3	-0.01417
3	-0.03042
3	-0.00273
3	0.00188
3	0.02733
3	-0.0479
3	-0.047
3	-0.04604
3	-0.02131
3	0.02202
3	0.00481
3	-0.02931
3	-0.0086
3	-0.02869
3	-0.0165
3	0.0144
3	-0.02944
3	0.02279
3	0.01113
3	-0.04269
3	-0.00777
3	-0.03706
3	-0.00438
3	-0.03419
3	-0.00194
3	-0.02081
3	-0.00619
3	0.01312
3	0.03319
3	-0.00792
3	-0.00213
3	0.00142
3	-0.00865
3	0.03333
3	-0.01623
3	0.01602
3	-0.00562
3	0.01871
3	-0.01771
3	0.01681
3	0.00619
3	-0.04302
3	0.04696
3	0.00942
3	0.02288
3	0.01077
3	-0.01121
3	0.04073
3	0.04037
3	0.03336
3	-0.034
3	-0.01402
3	-0.02989
3	-0.02031
3	0.01658
3	0.03052
3	0.1744
3	0.22677
3	0.40515
3	0.34769
3	0.30075
3	0.20037
3	0.21521
3	0.26821
3	0.37367
3	0.20583
3	0.27387
3	0.2639
3	0.15735
3	0.17469
3	0.22925
3	0.34669
3	0.15265
3	0.0279
3	0.0295
3	0.40063
3	0.57758
3	0.58213
3	0.60396
3	0.64267
3	0.69252
3	0.32404
3	0.57173
3	0.30846
3	0.46104
3	0.44525
3	0.40783
3	0.48721
3	0.41946
3	0.3765
3	0.43294
3	0.39348
3	0.24038
3	0.43413
3	0.53342
3	0.28937
3	0.36963
3	0.25142
3	0.31733
3	0.32696
3	0.25592
3	0.51858
3	0.52129
3	0.4576
3	0.57638
3	0.42883
3	0.32604
3	0.27202
3	0.40498
3	0.2346
3	0.37252
3	0.45783
3	0.31438
3	0.43035
3	0.34452
3	0.42058
3	0.39465
4	-0.00429
4	0.01592
4	-0.03514
4	-0.00512
4	-0.01554
4	0.02425
4	0.07685
4	-0.0025
4	-0.0536
4	0.00821
4	-0.00508
4	0.03706
4	-0.0349
4	0.03146
4	-0.01285
4	-0.00467
4	-0.00175
4	0.01802
4	-0.00875
4	0.01052
4	0.2236
4	0.39712
4	0.38802
4	0.36569
4	0.45588
4	0.45983
4	0.34448
4	0.33671
4	0.41225
4	0.39313
4	0.65985
4	0.33935
4	0.34581
4	0.38248
4	0.32808
4	0.31733
4	0.40546
4	0.4985
4	0.3401
4	0.42888
4	0.14696
4	0.31944
4	0.42481
4	0.43194
4	0.42779
4	0.33346
4	0.29475
4	0.3411
4	0.35233
4	0.46388
4	0.66444
4	0.33433
4	0.41388
4	0.42921
4	0.40817
4	0.40862
4	0.3424
4	0.40119
4	0.28727
4	0.30525
4	0.45677
4	0.43544
4	0.34531
4	0.39508
4	0.42225
4	0.45112
4	0.36383
4	0.30858
4	0.42104
4	0.46475
4	0.36735
4	0.42435
4	0.34369
4	0.2826
4	0.37838
4	0.34717
4	0.35848
4	0.40083
4	0.41173
4	0.27877
4	0.42821
4	0.33208
4	0.32806
4	0.34175
4	0.37604
4	0.3645
4	0.34406
4	0.32994
4	0.317
4	0.36748
4	0.46835
4	0.44006
4	0.411
4	0.39342
4	0.3945
4	0.32781
4	0.39167
4	0.44708
4	0.57767
4	0.35598
4	0.37898
4	0.23285
4	0.27171
4	0.52667
4	0.44135
4	0.34119
4	-0.02244
4	0.20135
4	0.38008
4	0.31452
4	0.51777
4	0.35367
4	0.34821
4	0.32619
4	0.2979
4	0.44935
4	0.76085
4	0.51463
4	0.62929
4	0.75927
4	0.46223
4	0.54758
4	0.54315
4	0.54587
4	0.69929
4	0.4954
4	0.65212
4	0.61408
4	0.37338
4	0.31025
4	0.24975
4	0.31023
4	0.37948
4	0.41015
4	0.36008
4	0.34396
4	0.39435
4	0.24987
4	0.22769
4	0.16981
4	0.16142
4	0.43408
4	0.44073
4	0.32108
4	0.4495
4	0.5289
4	0.30542
4	0.59219
4	0.51813
4	0.78858
4	0.52192
4	0.60779
4	0.67525
4	0.55994
4	0.62869
4	0.33444
4	0.61748
4	0.59652
4	0.83877
4	0.51654
4	0.75552
4	0.85562
4	0.82281
4	0.78154
4	0.87862
4	1.0928
4	0.74919
4	0.90837
4	0.70752
4	0.12087
4	0.76119
4	1.0939
4	0.38933
4	0.71271
4	0.59437
4	0.57131
5	0.00531
5	0.01031
5	0.00152
5	-0.00679
5	-0.00892
5	0.0046
5	0.03677
5	0.0366
5	7.5E-4
5	0.00117
5	0.03492
5	-0.01071
5	0.00508
5	-0.02365
5	-0.03933
5	-0.01152
5	-0.01462
5	-0.00927
5	-0.01531
5	0.0431
5	0.0044
5	-0.006
5	0.0144
5	0.00708
5	-0.02067
5	-0.01958
5	-0.003
5	-0.00969
5	0.00342
5	-0.02754
5	-0.00706
5	0.02712
5	0.02192
5	0.01033
5	0.00142
5	0.00142
5	-0.031
5	0.0214
5	0.01958
5	-0.03714
5	0.00198
5	-0.02648
5	-0.03275
5	0.01585
5	-0.0221
5	-0.00542
5	-0.01531
5	0.01365
5	-0.01612
5	-0.02431
5	-0.016
5	0.01885
5	7.3071E-4
5	-0.01483
5	0.04988
5	0.08142
5	0.0989
5	0.02992
5	0.10465
5	0.12467
5	0.07787
5	0.03961
5	0.07811
5	0.04671
5	0.04142
5	0.08085
5	0.11958
5	0.0744
5	0.05625
5	0.0974
5	0.10465
5	0.15081
5	0.15252
5	0.1529
5	0.15006
5	0.10592
5	0.17906
5	0.16621
5	0.15246
5	0.12012
5	0.14969
5	0.10952
5	0.21796
5	0.18138
5	0.11394
5	0.12308
5	0.11956
5	0.13415
5	0.12744
5	0.13446
5	0.18237
5	0.0889
5	0.08312
5	0.20433
5	0.15608
5	0.158
5	0.19235
5	0.14429
5	0.1685
5	0.09896
5	0.09831
5	0.15529
5	0.18367
5	0.07952
5	0.1869
5	0.13188
5	0.13754
5	0.17119
5	0.10648
5	0.10802
5	0.22106
5	0.13892
5	0.12279
5	0.08489
5	0.12929
5	0.17362
5	0.14433
5	0.0919
5	0.15346
5	0.16337
5	0.06344
5	0.14012
5	0.10573
5	0.08706
5	0.11656
5	0.07681
5	0.05581
5	0.17087
5	0.16154
5	0.12419
5	0.13302
5	0.14017
5	0.14838
5	0.06344
5	0.33283
5	0.2764
5	0.20394
5	0.24544
5	0.2131
5	0.16108
5	0.19235
5	0.25746
5	0.22254
5	0.24833
5	0.13846
5	0.19892
5	0.2406
5	0.1969
5	0.20181
5	0.22323
5	0.41662
5	0.21087
5	0.27765
5	0.23956
5	0.16712
5	0.29438
5	0.26231
5	0.32137
5	0.2849
5	0.24394
5	0.18819
5	0.25875
5	0.24135
5	0.23471
5	0.24096
5	0.24667
5	0.34967
5	0.2905
5	0.21467
5	0.19385
5	0.29017
5	0.18933
5	0.33902
5	0.262
5	0.32948
5	0.22613
5	0.22602
5	0.23373
5	0.21683
5	0.19423
5	0.20298
5	0.26419
5	0.21863
5	0.1656
5	0.15142
5	0.18437
5	0.27019
5	0.21885
5	0.24525
5	0.14958
5	0.21708
5	0.16365
5	0.21402
5	0.14013
5	0.1536
5	0.24992
5	0.45998
5	0.31858
5	0.2211
6	-0.02375
6	-0.0079
6	-0.0136
6	-0.00742
6	-0.01998
6	-0.0164
6	-0.01277
6	0.01085
6	-0.04042
6	-0.06006
6	4.231E-4
6	-0.01617
6	0.02796
6	0.00942
6	-0.00369
6	-0.01608
6	-0.04315
6	-0.01706
6	0.01062
6	-0.00898
6	-0.01748
6	-0.01312
6	-0.01719
6	-0.01694
6	-0.01229
6	-0.00388
6	-0.0316
6	-0.00131
6	-7.5E-4
6	-0.00304
6	0.03567
6	-0.0135
6	-8.0786E-4
6	-0.029
6	0.01262
6	0.02989
6	0.02731
6	0.01419
6	0.00354
6	-0.01992
6	-0.00142
6	-7.1167E-4
6	-0.02317
6	5.7617E-5
6	-0.02404
6	0.01556
6	-0.01025
6	-0.00202
6	0.03986
6	0.07687
6	-0.00702
6	-0.06583
6	-0.00475
6	-0.00727
6	-0.01094
6	-0.02858
6	0.01312
6	-0.01775
6	0.00654
6	0.00506
6	0.00633
6	-0.01665
6	0.00317
6	0.00187
6	0.05838
6	-0.02213
6	0.00415
6	0.01437
6	0.01798
6	-0.01848
6	0.01394
6	-0.04392
6	0.01017
6	-0.03071
6	0.0201
6	-0.01425
6	0.04096
6	-0.01987
6	0.05175
6	-0.02956
6	0.0506
6	0.03708
6	0.0026
6	-0.0074
6	0.04856
6	0.0351
6	-0.03675
6	0.02531
6	0.03675
6	0.04713
6	-0.02635
6	0.01881
6	-0.05461
6	0.01742
6	-0.00863
6	0.02654
6	-0.01625
6	0.01792
6	0.08702
6	-0.04088
6	-8.8477E-4
6	0.01535
6	-0.04144
6	0.01854
6	-0.01752
6	0.00837
6	0.02529
6	-0.0261
6	9.6143E-4
6	0.05952
6	0.00348
6	0.05854
6	0.41275
6	0.32827
6	0.29794
6	0.31319
6	0.24133
6	0.32629
6	0.31873
6	0.24379
6	0.32513
6	0.31113
6	0.20475
6	0.39213
6	0.28262
6	0.2674
6	0.22858
6	0.33158
6	0.28521
6	0.33087
6	0.2839
6	0.2991
6	0.24163
6	0.35169
6	0.29379
6	0.44744
6	0.36354
6	0.34213
6	0.38058
6	0.33087
6	0.2759
6	0.30915
6	0.32008
6	0.3216
6	0.32863
6	0.2601
6	0.41412
6	0.29275
6	0.30452
6	0.25819
6	0.42015
6	0.32479
6	0.38904
6	0.40235
6	0.2791
6	0.25604
6	0.35844
6	0.33538
6	0.25704
6	0.06908
6	0.47158
6	0.60742
6	0.80538
6	0.63425
6	0.42279
6	0.42998
6	0.90837
6	0.64988
6	0.33163
6	0.31433
6	0.22435
6	0.27317
7	-0.03011
7	-0.02208
7	0.00217
7	0.00613
7	0.00969
7	0.00325
7	0.00821
7	-0.02077
7	-0.00688
7	-0.01415
7	-0.01067
7	0.03756
7	-8.4619E-4
7	-0.00644
7	0.01065
7	0.01258
7	0.00792
7	-0.01948
7	-0.0176
7	0.02325
7	-0.02027
7	0.00687
7	0.03702
7	0.00423
7	0.00196
7	-0.01306
7	0.02077
7	-0.02329
7	-0.01
7	-0.0085
7	0.01435
7	0.009
7	0.02296
7	0.01
7	0.00958
7	0.04077
7	-0.00581
7	-0.01946
7	0.03015
7	-0.00279
7	-0.00362
7	0.01121
7	-6.9238E-4
7	0.01554
7	-0.00135
7	-0.02171
7	0.0185
7	0.01269
7	-0.00498
7	-0.02217
7	0.02475
7	-0.01021
7	-0.01877
7	0.00862
7	-6.5405E-4
7	0.036
7	0.02731
7	-0.00265
7	0.01442
7	0.03267
7	0.01077
7	0.0279
7	0.02723
7	-0.00221
7	0.00225
7	0.03136
7	-0.00275
7	-0.01642
7	-0.02188
7	-0.00679
7	-0.0135
7	-0.01235
7	-0.00381
7	0.03065
7	-0.03044
7	0.01442
7	0.0141
7	-0.01185
7	-0.02756
7	0.00688
7	0.00521
7	0.04787
7	0.00204
7	-0.00233
7	0.24367
7	0.32442
7	0.39375
7	0.35792
7	0.44267
7	0.35481
7	0.48108
7	0.47281
7	0.40644
7	0.30546
7	0.33158
7	0.35815
7	0.26067
7	0.32858
7	0.3894
7	0.52025
7	0.38098
7	0.35898
7	0.41135
7	0.39083
7	0.29285
7	0.27354
7	0.42573
7	0.36373
7	0.30381
7	0.28704
7	0.33983
7	0.37263
7	0.38506
7	0.38965
7	0.21302
7	0.3895
7	0.29569
7	0.2691
7	0.2764
7	0.40394
7	0.35592
7	0.36735
7	0.44144
7	0.36512
7	0.39465
7	0.29481
7	0.4209
7	0.42294
7	0.41894
7	0.36269
7	0.22912
7	0.28687
7	0.33996
7	0.3549
7	0.31308
7	0.38217
7	0.2879
7	0.38679
7	0.31373
7	0.28794
7	0.38281
7	0.30362
7	0.38592
7	0.40842
7	0.28327
7	0.31569
7	0.4361
7	0.33558
7	0.25883
7	0.32096
7	0.3256
7	0.3099
7	0.34835
7	0.37813
7	0.48475
7	0.33856
7	0.38706
7	0.28573
7	0.37871
7	0.24542
7	0.29794
7	0.26938
7	0.31358
7	0.35135
7	0.40529
7	0.31363
7	0.31869
7	0.2964
7	0.34996
7	0.45767
7	0.3539
7	0.3184
7	0.3754
7	0.32308
7	0.29044
7	0.3245
7	0.32729
7	0.3445
7	0.30742
7	0.41398
7	0.20537
7	0.30685
7	0.36667
7	0.30671
7	0.24485
7	0.29879
7	0.3771
7	0.38944
7	0.304
7	0.26729
7	0.30902
7	0.22131
7	0.26935
7	0.24992
7	0.25996
7	0.33138
7	0.32254
7	0.41485
7	0.20296
7	0.35833
7	0.37852
7	0.4469
7	0.39325
7	0.2981
7	0.41446
7	0.34556
7	0.32135
7	0.39665
7	0.478
7	0.41392
7	0.38656
7	0.21356
7	0.33348
7	0.30881
7	0.33923
7	0.29085
7	0.25158
7	0.41033
7	0.30829
7	0.44273
7	0.23052
7	0.39462
7	0.35083
7	0.26881
7	0.34188
7	0.28617
7	0.33804
7	0.40794
7	0.37821
7	0.34065
7	0.31765
7	0.23954
7	0.4494
7	0.30862
7	0.25827
7	0.24635
7	0.41438
7	0.35025
7	0.54796
7	0.34431
7	0.34812
7	0.31681
7	0.27369
7	0.44463
7	0.25833
7	0.28398
7	0.41783
7	0.37717
7	0.26162
7	0.35144
7	0.40444
7	0.31071
7	0.28052
7	0.342
7	0.37923
7	0.28665
7	0.29979
7	0.33408
7	0.29481
7	0.42571
7	0.40429
7	0.39287
7	0.50856
7	0.42767
7	0.37665
7	0.2764
7	0.35865
7	0.32413
7	0.3161
7	0.20858
7	0.28402
7	0.36225
7	0.36981
7	0.32471
7	0.38954
7	0.26904
7	0.27138
7	0.31896
7	0.28327
7	0.28381
7	0.32829
7	0.27623
7	0.36488
7	0.40127
7	0.25308
7	0.26498
7	0.2464
7	0.30125
7	0.28827
7	0.37392
7	0.34
7	0.36754
7	0.44169
7	0.41044
7	0.4446
7	0.56944
7	0.43496
7	0.23033
7	0.5351
7	0.54538
7	0.61031
7	0.54131
7	0.7775
7	0.66383
7	0.59519
7	0.6255
7	0.73652
7	0.44854
7	0.5499
7	0.61963
7	0.89333
7	0.66813
7	0.86863
7	0.77773
7	0.99188
7	0.89037
7	1.0096
7	0.81262
7	0.84667
7	0.91104
7	1.0402
7	0.72383
7	1.1048
7	0.81848
7	0.86727
7	0.80829
7	0.88725
7	0.92398
7	0.65692
7	0.6844
7	0.52948
7	0.60244
7	0.60627
8	-0.01325
8	-0.03027
8	0.01389
8	0.02219
8	0.02525
8	0.04842
8	-0.03015
8	0.00875
8	-0.03152
8	0.01069
8	-0.0231
8	-0.03258
8	0.00265
8	0.01333
8	0.00529
8	0.0059
8	-0.03235
8	-0.00537
8	6.5381E-4
8	-0.02077
8	0.00398
8	0.05158
8	-0.00681
8	0.06971
8	-0.06563
8	0.03198
8	0.04567
8	0.01538
8	0.02885
8	-0.00612
8	-0.02706
8	0.0136
8	-0.0034
8	-0.02185
8	-0.03283
8	0.02165
8	-0.01012
8	0.01289
8	-0.00317
8	-0.00783
8	-0.0291
8	0.02812
8	-0.01565
8	0.02483
8	-0.0035
8	-0.0096
8	0.02265
8	0.00794
8	-0.00737
8	-0.02764
8	-0.00604
8	-0.01554
8	-0.02127
8	0.03358
8	-0.009
8	-0.02077
8	-0.02042
8	-0.07039
8	-0.02644
8	-0.05973
8	0.00287
8	0.0065
8	0.02213
8	0.15581
8	0.06629
8	0.14527
8	0.13162
8	0.09698
8	0.11006
8	0.05533
8	0.10281
8	0.1064
8	0.03896
8	0.11425
8	0.09669
8	0.11942
8	0.09479
8	0.15008
8	0.12085
8	0.2124
8	0.27131
8	0.2535
8	0.17854
8	0.17471
8	0.18517
8	0.11523
8	0.11058
8	0.05096
8	0.13375
8	0.28156
8	0.16762
8	0.17831
8	0.13138
8	0.11925
8	0.14471
8	0.13488
8	0.13706
8	0.22831
8	0.11973
8	0.22858
8	0.16008
8	0.19
8	0.15448
8	0.17798
8	0.18904
8	0.39913
8	0.39658
8	0.33396
8	0.21235
8	0.21888
8	0.26483
8	0.27327
8	0.29081
8	0.317
9	0.02783
9	-0.0211
9	0.01187
9	-0.00935
9	1.9214E-4
9	0.00667
9	0.03469
9	0.00167
9	0.03906
9	-0.01606
9	-0.00513
9	-0.00919
9	0.00813
9	-0.00837
9	-0.00821
9	0.00985
9	0.05296
9	0.02229
9	-0.00538
9	0.02973
9	0.02979
9	0.02425
9	-0.01785
9	0.01083
9	0.01612
9	0.01406
9	0.02886
9	0.00969
9	0.03873
9	0.04204
9	0.02892
9	-0.04189
9	0.0176
9	0.01581
9	0.03548
9	-0.00535
9	-0.00644
9	0.0084
9	0.0356
9	-0.00979
9	-0.00487
9	0.02931
9	0.02004
9	0.00348
9	0.00469
9	-0.00456
9	0.0335
9	0.07327
9	0.10133
9	0.01173
9	0.02658
9	-0.02167
9	0.02681
9	-0.03654
9	0.03311
9	0.03265
9	0.02667
9	0.00692
9	0.05833
9	0.0226
9	0.01944
9	0.00781
9	0.01073
9	0.0265
9	-0.01558
9	-0.06342
9	-0.01125
9	0.02938
9	0.00513
9	-0.0145
9	-0.00379
9	0.04333
9	-0.0181
9	0.01373
9	-0.02446
9	0.02648
9	0.02954
9	0.02477
9	0.00665
9	-0.00779
9	-0.00296
9	0.0146
9	-0.02065
9	0.06165
9	0.00242
9	0.0281
9	0.0055
9	0.066
9	0.08392
9	0.05944
9	0.0226
9	-0.01427
9	0.15892
9	0.19648
9	0.20677
9	0.24988
9	0.20429
9	0.31846
9	0.21108
9	0.21212
9	0.13598
9	0.29613
9	0.24337
9	0.2011
9	0.20892
9	0.2361
9	0.19165
9	0.18756
9	0.21331
9	0.19004
9	0.19113
9	0.21983
9	0.21335
9	0.13115
9	0.23685
9	0.1741
9	0.21881
9	0.21194
9	0.29202
9	0.35217
9	0.45167
9	0.6126
9	0.51752
9	0.49556
9	0.37165
9	0.42588
9	0.42875
9	0.42554
9	0.47113
9	0.48004
9	0.42329
9	0.45892
9	0.44269
9	0.48613
9	0.37079
9	0.40452
9	0.47854
9	0.43269
9	0.49827
9	0.55381
9	0.62329
9	0.48006
9	0.37952
9	0.44738
9	0.45921
9	0.59021
9	0.47698
9	0.34096
9	0.37394
9	0.48325
9	0.46398
9	0.5179
9	0.46863
9	0.63069
9	0.39717
10	-0.04608
10	4.4214E-4
10	-0.02439
10	-0.029
10	-0.0311
10	0.00875
10	0.01602
10	-0.00702
10	0.0169
10	0.00412
10	0.02002
10	-0.0371
10	-0.00181
10	0.02071
10	0.00185
10	0.00454
10	0.04019
10	0.00715
10	0.06013
10	-0.0111
10	-0.01785
10	-0.03533
10	-0.04158
10	0.01219
10	-0.003
10	-0.00481
10	0.00581
10	0.05108
10	-0.03462
10	-0.0115
10	-0.00421
10	0.02019
10	0.05379
10	0.01902
10	-0.00265
10	0.06565
10	0.01742
10	-0.01365
10	-0.01092
10	0.02875
10	-0.03087
10	-0.00194
10	0.02548
10	-0.01883
10	0.02242
10	0.00519
10	-0.04725
10	-0.02025
10	0.01869
10	0.01008
10	0.01985
10	-0.02342
10	0.0034
10	0.01614
10	0.13927
10	0.32387
10	0.34846
10	0.33517
10	0.31906
10	0.33177
10	0.31885
10	0.36083
10	0.38892
10	0.26546
10	0.37021
10	0.33144
10	0.28523
10	0.07271
10	0.19688
10	0.32727
10	0.30983
10	0.28471
10	0.27244
10	0.25498
10	0.30962
10	0.31094
10	0.5331
10	0.6446
10	0.45575
10	0.33977
10	0.30946
10	0.22563
10	0.14265
10	0.10823
10	0.22279
10	0.32656
10	0.2049
10	0.37131
10	0.2855
10	0.25133
10	0.2319
10	0.29738
10	0.13412
10	0.32115
10	0.29946
10	0.19033
10	0.27942
10	0.4019
10	0.2009
10	0.29179
10	0.19842
10	0.23862
10	0.28688
10	0.28263
10	0.19165
10	0.39708
10	0.49546
10	0.20187
10	0.25365
10	0.2269
10	0.29969
10	0.33806
10	0.41815
10	0.35731
10	0.32944
10	0.35192
10	0.31979
10	0.16863
10	0.16504
10	0.27994
10	0.18779
10	0.37783
10	0.31262
10	0.37492
10	0.29583
10	0.34756
10	0.45479
10	0.25258
10	0.30996
10	0.32242
10	0.34831
10	0.39183
10	0.36798
10	0.3575
10	0.59013
10	0.4449
10	0.2256
10	0.29033
10	0.28248
10	0.31713
10	0.27252
10	0.35375
10	0.41879
10	0.27133
10	0.44217
10	0.33962
10	0.38917
10	0.32665
10	0.32785
10	0.23356
10	0.3311
10	0.40819
10	0.22719
10	0.344
10	0.42448
10	0.58958
10	0.36835
10	0.82744
10	0.9131
10	0.72521
10	0.59987
10	0.60846
10	0.40227
10	0.5084
10	0.3529
10	0.30346
10	0.54969
10	0.54692
10	0.69954
10	0.7016
10	0.82367
10	0.64038
10	0.72729
10	0.75187
10	0.67408
10	0.83494
10	0.72713
10	0.63456
10	0.73192
10	0.57246
10	0.82096
10	0.81821
10	0.76869
10	0.83773
10	0.53573
10	0.71113
10	0.42727
10	0.42608
10	0.43606
11	-0.02562
11	0.00329
11	-0.0145
11	-0.0051
11	0.00163
11	-0.01206
11	-0.01825
11	0.01977
11	0.00117
11	0.01583
11	-0.02731
11	0.03504
11	-0.00412
11	-0.00881
11	0.02375
11	-0.00163
11	0.00779
11	-0.01248
11	0.21
11	0.27708
11	0.21569
11	0.26513
11	0.24556
11	0.17446
11	0.26987
11	0.22394
11	0.307
11	0.19158
11	0.33079
11	0.28315
11	0.22798
11	0.19335
11	0.28544
11	0.21463
11	0.2731
11	0.28292
11	0.32802
11	0.35013
11	0.29085
11	0.33325
11	0.31112
11	0.27996
11	0.29315
11	0.28852
11	0.26677
11	0.32131
11	0.26238
11	0.25563
11	0.11038
11	0.2371
11	0.23208
11	0.29029
11	0.3084
11	0.23125
11	0.50837
11	0.50638
11	0.4726
11	0.48888
11	0.50369
11	0.61283
11	0.47112
11	0.53942
11	0.50092
11	0.6044
11	0.62919
11	0.68812
11	0.57381
11	0.57458
[truncated: 13,175 more rows]
