# Supplementary material for: Transcription initiation at a consensus bacterial promoter proceeds via a ‘bind-unwind-load-and-lock’ mechanism
Source: eLife. 2021 Oct 11;10:e70090. doi: 10.7554/eLife.70090 (PMC8536254; doi:10.7554/eLife.70090)
Supplement: Figure 2—source data 1. [file elife-70090-fig2-data1.zip]

Archive with 2 entries (2 files):
- real time smUIFE_LC+2Cy3 RNAP_Myx all data.dat
- real time smUIFE_LC-9Cy3 RNAP_Myx all data.dat
