# Supplementary material for: Transcription initiation at a consensus bacterial promoter proceeds via a ‘bind-unwind-load-and-lock’ mechanism
Source: eLife. 2021 Oct 11;10:e70090. doi: 10.7554/eLife.70090 (PMC8536254; doi:10.7554/eLife.70090)
Supplement: Figure 2—source data 1. [file elife-70090-fig2-data1.zip › real time smUIFE_LC+2Cy3 RNAP_Myx all data.dat]

1	0.46143
1	41.615
1	33
1	-43.135
1	63.885
1	-0.78857
1	35.269
1	74.077
1	21.038
1	-8.4041
1	45.731
1	-9.481
1	17.596
1	33.211
1	39.577
1	57.692
1	103.42
1	-16.75
1	8.769
1	15.019
1	78.019
1	102.48
1	-33.385
1	1
1	47.327
1	-7.2117
1	32.596
1	30.115
1	33.038
1	17.692
1	84.75
1	6.3076
1	-11
1	71.173
1	116.27
1	13.019
1	68.058
1	44.288
1	105.38
1	39.404
1	96.808
1	-1.3848
1	89.346
1	44.019
1	103.4
1	41.077
1	30.077
1	-8.231
1	-5.9231
1	141.1
1	107.6
1	68.538
1	-37.808
1	1.7883
1	29.846
1	48.481
1	119.25
1	18.558
1	67.769
1	54.077
1	133.27
1	49.942
1	119.77
1	30.481
1	-1.7886
1	51.038
1	91.058
1	86.231
1	13.942
1	-2.4617
1	41.038
1	36
1	42.654
1	43.077
1	74.923
1	35.519
1	98.942
1	120.94
1	82.404
1	33.904
1	28.673
1	26.942
1	-1.0579
1	41.096
1	95.75
1	73.077
1	38.673
1	18.346
1	103.88
1	101.21
1	34.231
1	60.654
1	16.038
1	-8.0769
1	54.615
1	30.481
1	108.69
1	70.096
1	20.481
1	99.961
1	61.769
1	160.63
1	107.65
1	69.308
1	128.46
1	20.769
1	36.365
1	44.961
1	68.481
1	125.69
1	141.27
1	119.94
1	89.154
1	88.961
1	96.385
1	50.731
1	48.615
1	36.211
1	84.654
1	61.615
1	-1.981
1	-11.942
1	7.5959
1	56.5
1	110.67
1	139.63
1	97.731
1	67.365
1	24.923
1	24.135
1	81.615
1	63.481
1	64.519
1	89.269
1	25.635
1	33.192
1	54.923
1	39.577
1	48.519
1	101.88
1	75.788
1	65.481
1	50.538
1	-21.404
1	-37.269
1	42.423
1	65.615
1	24.942
1	18.942
1	31.173
1	42.25
1	103.06
1	84.269
1	9.8269
1	11.481
1	85.481
1	69.211
1	26.596
1	131.52
1	71.461
1	41.346
1	12
1	26.327
1	73.404
1	60.808
1	14.038
1	32.827
1	96.885
1	73.25
1	22.346
1	-4.7886
1	128.29
1	17.846
1	57.019
1	82.558
1	20
1	56.038
1	17.404
1	50.077
1	27.481
1	-10.5
1	-29.519
1	41.692
1	92.635
1	92.135
1	51.596
1	1.269
1	105.48
1	45.808
1	62.096
1	99.308
1	-20.269
1	53.038
1	59.269
1	122.08
1	-52.692
1	6.4421
1	19.635
1	87.635
1	92.077
1	0.5769
1	31.192
1	-2.0769
1	24.692
1	95.461
1	32.461
1	4.7114
1	40.692
1	46.461
1	64.961
1	83.154
1	46.808
1	26.981
1	92.615
1	32.365
1	58.154
1	41.192
1	58.827
1	54.211
1	111.77
1	107.23
1	184.04
1	208.15
1	136.42
1	157.96
1	109.56
1	204.52
1	62.423
1	86.865
1	53.654
1	100.83
1	92.058
1	157.69
1	83.961
1	151.96
1	166.04
1	232.13
1	70.096
1	227.73
1	175.52
1	177.38
1	142.21
1	181.94
1	183.17
1	103.94
1	191.35
1	183.63
1	134.38
1	118.48
1	153.25
1	135.73
1	152.88
1	162.94
1	155.13
1	152.98
1	187.19
1	148.88
1	231.87
1	155.46
1	88.596
1	152.92
1	136.85
1	166.81
1	214.44
1	205.19
1	296.19
1	146.88
1	101.27
1	190.13
1	148.12
1	159.87
1	164.92
1	172.83
1	73.75
1	79.019
1	186.83
1	121.79
1	152.12
1	83.038
1	177.23
1	210.69
1	178.88
1	104.19
1	151.48
1	207.56
1	150.58
1	136.67
1	107.88
1	153.71
1	105.02
1	112.4
1	171.62
1	138.62
1	173.12
1	162.33
1	87.308
1	83.25
1	117.63
1	78.538
1	95.865
1	196
1	195.33
1	107.33
1	125.54
1	69.981
1	56.269
1	153.71
1	104.9
1	204.19
1	104.27
1	100.69
1	137.17
1	216.6
1	125.08
1	154.79
1	147.06
1	247.6
1	116.46
1	235.75
1	195.6
1	165.02
1	175.08
1	181.85
1	172.65
1	145.25
1	114.33
1	98.154
1	82.211
1	180.71
1	78.711
1	111.58
1	161.31
1	42.923
1	81.038
1	92.615
1	198.48
1	166.44
1	136.15
1	231.92
1	156.56
1	158.12
1	188.87
1	231.06
1	77.404
1	55.808
1	205.13
1	152.33
1	191.73
1	154.4
1	126.73
1	138.65
1	182.52
1	142.29
1	140.35
1	198.65
1	276.5
1	266.56
1	163.71
1	211.21
1	143.25
1	151
1	156.62
1	88.654
1	153.35
1	45.461
1	119.42
1	159.52
1	126.37
1	161.65
1	197.71
1	98.942
1	194.81
1	140.88
1	175.83
1	158.35
1	241.58
1	208.71
1	153.17
1	126.4
1	151.48
1	156.38
1	172.44
1	140.21
1	133.83
1	115.37
1	149.13
1	204.5
1	167.4
1	173.27
1	188.5
1	178.87
1	128.35
1	145.94
1	252.75
1	154.88
1	190.52
1	103.5
1	167.12
1	119.06
1	218.69
1	176.77
1	144.56
1	174.08
1	97.385
1	189.92
1	164.48
1	172.79
1	213.15
1	113.52
1	127.02
1	93.596
1	205.58
1	156.69
1	134.33
1	109.6
1	122.31
1	59.481
1	136.98
1	161.08
1	189.96
1	122.44
1	133.83
1	147.54
1	111.71
1	163.52
1	93.481
1	211.73
1	126.85
1	157.71
1	102.35
1	170.4
1	47.788
1	149.81
1	151.17
1	147.98
1	83.673
1	104.48
1	106.04
1	70.481
1	137.79
1	81.788
1	68.769
1	126.9
1	164.48
1	163.87
1	110.52
1	117.17
1	190.9
1	153.04
1	98.692
1	111.58
1	127.37
1	44.077
1	119.54
1	166.96
1	63.211
1	126.19
1	161.85
1	197.48
1	272
1	187.9
1	154.44
1	204.88
1	137.38
1	102.1
1	213.31
1	132.17
1	149.77
1	148.71
1	63.154
1	104.13
1	120.19
1	80.596
1	130.04
1	135.42
1	109.73
1	139.71
1	54.865
1	189.33
1	205.73
1	182.88
1	113.54
1	95.885
1	160.73
1	56.019
1	101.44
1	157.33
1	130.06
1	110.31
1	159.42
1	262.23
1	192.04
1	148.65
1	121.31
1	203.87
1	37.981
1	153.88
1	226.81
1	246.79
1	161.48
1	169
1	160.81
1	247.06
1	284.38
1	195.69
1	264.12
1	367.69
1	254.02
1	334.5
1	202.29
1	346.52
1	337.69
1	317.92
1	266.33
1	371.5
1	304.79
1	305.1
1	234.12
1	416.4
1	266.08
1	277.23
1	202.56
1	247.12
1	241.85
1	267.58
1	349.35
1	244.77
1	220.17
1	197.73
1	231.4
1	291.83
1	237.69
1	260.65
1	273.63
1	251.92
1	251.21
1	302.94
1	241.87
1	288.29
1	222.6
1	275.62
1	268.92
1	236.67
1	355.58
1	323.52
1	323.25
1	277.25
1	277.42
1	316.17
1	381.69
1	339.87
1	322.15
1	329.75
1	337.98
1	240.21
1	196.69
1	311.13
1	278.29
1	198.92
1	347.06
1	240.96
1	235.15
1	301.85
1	316.27
1	293.44
1	369.08
1	304.52
1	259.15
1	247.58
1	252.73
1	294.08
1	269.21
1	314.02
1	324.77
1	242.75
1	313.37
1	312.5
1	312.62
1	308.67
1	238.06
1	316.46
1	318.23
1	310.67
1	338.83
1	374.63
1	317.13
1	252.92
1	281.75
1	326.17
1	376.54
1	311.96
1	374.6
1	293.04
1	308.58
1	261.35
1	285.33
1	370.37
1	430.4
1	249.1
1	219.92
1	339.04
1	446.46
1	315.38
1	340.33
1	284.88
1	419.54
1	372.37
1	282.88
1	379.35
1	373.69
1	299.5
1	254.06
1	166.79
1	288.92
1	324.5
1	224.29
1	235.75
1	383.31
1	314.13
1	334.37
1	215.92
1	348.69
1	360.38
1	324.02
1	277.67
1	336.67
1	339.6
1	393.38
1	331.65
1	417.5
1	237.67
1	349.17
1	345.19
1	312.27
1	335.15
1	280.54
1	458.23
1	458.31
1	359.12
1	464.42
1	391.77
1	374.87
1	468.02
1	346.48
1	344.54
1	568.88
1	337.04
1	444.79
1	353.23
1	271.29
1	292.48
1	267.23
1	328.54
1	302.46
1	282.65
1	391.29
1	344.81
1	256.81
1	296.1
1	222.63
1	377.25
1	341.04
1	347.58
1	277.06
1	321.31
1	305.79
1	395.44
1	293.77
1	299.02
1	337.63
1	462.13
1	439.44
1	388.65
1	417.5
1	430.65
1	432.88
1	415.31
1	325.58
1	295.4
1	305.81
1	312.29
1	400.75
1	322.73
1	342.77
1	353.46
1	334.98
1	364.75
1	321.37
1	341.87
1	317.92
1	364.67
1	396.88
1	372.08
1	410.1
1	287.62
1	301.85
1	204.29
1	347.52
1	319.44
1	348.25
1	348.48
1	294.6
1	318.83
1	414.75
1	258.52
1	260.54
1	376.63
1	202.17
1	252.23
1	341.63
1	416.02
1	284.73
1	426.67
1	376.33
1	427.08
1	300.73
1	293.35
1	207.21
1	233.92
1	390.87
1	199.42
1	183.08
1	244.42
1	296.46
1	274.67
1	371.35
1	325.75
1	303.19
1	253.9
1	351.46
1	299.08
1	423.27
1	436.63
1	411.65
1	318.4
1	370.4
1	333.69
1	391.37
1	450.33
1	334.31
1	218.98
1	300.44
1	307.56
1	261.88
1	275.42
1	332.08
1	397.92
1	261.58
1	240.92
1	272.52
1	304.4
1	262.33
1	275.52
1	243.96
1	240.33
1	321.88
1	399.12
1	415.35
1	290.1
1	364.63
1	398.96
1	409.87
1	298.56
1	354.46
1	237.13
1	291.54
1	316.62
1	322.5
1	349.77
1	410.56
1	340.69
1	360.5
1	312.69
1	223.63
1	364.06
1	332.5
1	267.08
1	479.19
1	492.52
1	333.42
1	350.02
1	317.63
1	352.35
1	365.65
1	262.04
1	383.65
1	295.21
1	209.79
1	288.46
1	261.1
1	360.88
1	321.65
1	434.69
1	543.1
1	337.5
1	332.23
1	320.56
1	388.12
1	294.37
1	271.02
1	399.42
1	407.35
1	279.37
1	306.46
1	319.37
1	366.1
1	345.58
1	347.46
1	324.37
1	331.44
1	288.19
1	283.75
1	276.98
1	259.27
1	156.67
1	347.65
1	332.67
1	341.46
1	324.17
1	364.56
1	248.71
1	349.33
1	330.58
1	313.12
1	384.27
1	333.08
1	385.77
1	250.19
1	371.1
1	366.35
1	230.81
1	311.44
1	382.13
1	254.79
1	242.5
1	279.44
1	308.87
1	326.08
1	472.98
1	378.48
1	395.92
1	404.6
1	285.04
1	342.71
1	413.73
1	258.62
1	393.88
1	521.12
1	387.75
1	386.08
1	376.44
1	402.88
1	300.81
1	436.38
1	463.85
1	505.62
1	466.23
1	419.5
1	426.73
1	343.25
1	507.94
1	440.31
1	314.56
1	367.35
1	407.5
1	338.31
1	329.44
1	191.92
1	314.79
1	440.35
1	266.04
1	244.88
1	302.27
1	335.98
1	233.67
1	317.17
1	427.1
1	268.21
1	297.06
1	283.1
1	409.38
1	421.29
1	342.88
1	396.33
1	267.67
1	264.31
1	315.79
1	449.85
1	317.79
1	315.52
1	394.71
1	407.96
1	335.35
1	382.87
1	369.75
1	308.83
1	506.08
1	435.23
1	318.13
1	320.87
1	257.35
1	294.31
1	285.35
1	534.42
1	322.62
1	334.56
1	196.08
1	276.02
1	281.13
1	286.29
1	348.38
1	396.87
1	373.37
1	249.69
1	324.56
1	368.79
1	358.46
1	390.23
1	456.46
1	373.29
1	377.69
1	400.37
1	373.85
1	373.5
1	453.5
1	282.29
1	426.79
1	469.1
1	368.92
1	404.6
1	438.56
1	471.79
1	308.04
1	340.9
1	340.77
1	247.31
1	295.15
1	251.75
1	417.6
1	284.44
1	129.83
1	108.37
1	200.1
1	201.37
1	246.6
1	315.1
1	347.02
1	218.31
1	246.42
1	289.25
1	304.12
1	324.83
1	297.75
1	286.88
1	331.83
1	257.27
1	160.35
1	245.56
1	304.19
1	276.52
1	257.1
1	199.04
1	152.79
1	295.88
1	351.58
1	217.71
1	278.85
1	245.5
1	211.69
1	213.04
1	295.44
1	234.58
1	152.62
1	182.13
1	287.67
1	63.711
1	156.87
1	207.27
1	166.5
1	175.65
1	278.46
1	136.46
1	71.769
1	179.75
1	267.63
1	168.1
1	161.58
1	65.865
1	209.21
1	192.31
1	217.65
1	263.21
1	166.31
1	165.15
1	189.25
1	242.62
1	282.73
1	215.46
1	100.88
1	138.27
1	126
1	176.98
1	169.5
1	232.27
1	93.327
1	211.87
1	212.69
1	216.37
1	223.88
1	248.15
1	249.44
1	178.73
1	169.69
1	110.31
1	224
1	125.52
1	230.6
1	226.77
1	185.96
1	150.83
1	155.73
1	142.02
1	122.73
1	352.08
1	155.33
1	126.56
1	154.12
1	191.92
1	201.25
1	183.67
1	233.58
1	138.96
1	242.94
1	223.52
1	225.63
1	234.62
1	92.577
1	89.115
1	237.77
1	266.48
1	281.81
1	176.33
1	106.06
1	275.71
1	139.54
1	267.37
1	141.12
1	48.519
1	229.25
1	228.58
1	253.48
1	237.17
1	196.71
1	217.23
1	150.73
1	191.33
1	231.69
1	135.21
1	156.54
1	122.87
1	211.29
1	212.85
1	182.85
1	166.6
1	269.21
1	164.21
1	165.19
1	159.15
1	257.81
1	301.65
1	238.58
1	106.37
1	158.52
1	182.77
1	179.37
1	169.38
1	93.673
1	224.92
1	141.42
1	217.35
1	296.29
1	254.69
1	184.65
1	205.98
1	342.31
1	117.35
1	123.04
1	167.92
1	262.23
1	177.56
1	128.58
1	201.73
1	159.69
1	226.77
1	211.27
1	146.62
1	174.83
1	346.83
1	230.19
1	231.46
1	258.96
1	153.52
1	206.38
1	131.15
1	202.08
1	148.85
1	124.58
1	226.25
1	66.558
1	243.88
1	191.96
1	76.731
1	210.6
1	173.4
1	80.885
1	74.904
1	147.63
1	51.635
1	135.67
1	176.06
1	163.48
1	73.423
1	256.35
1	162.29
1	153.04
1	149.21
1	192.25
1	83.942
1	205.94
1	167.98
1	135.85
1	198.02
1	128.85
1	187.85
1	223.21
1	286.02
1	203.35
1	181.75
1	245.21
1	236.62
1	88.769
1	65.211
1	151.25
1	143.69
1	123.81
1	99.654
1	52.327
1	172.54
1	174.48
1	283.85
1	125.33
1	66.404
1	85.308
1	125.25
1	193.96
1	128.1
1	152.9
1	187.23
1	215.92
1	215.79
1	254.62
1	58.385
1	172.85
1	136.87
1	217.85
1	125.65
1	337.19
1	149.96
1	159.87
1	149.35
1	176.96
1	185.73
1	21
1	135.73
1	154.75
1	105.21
1	141.62
1	159.77
1	297.5
1	221.71
1	69.808
1	104.02
1	71.654
1	165.96
1	149.96
1	229.73
1	236.06
1	76.038
1	232.77
1	209.29
1	87.769
1	134.29
1	42.654
1	190.19
1	204
1	185.23
1	160.12
1	110.81
1	175.42
1	137.81
1	193.33
1	179.12
1	206.08
1	73.788
1	216.04
1	175.58
1	235
1	180.02
1	237.44
1	195.56
1	37.058
1	194.29
1	165.63
1	255.31
1	177.31
1	175.52
1	165.83
1	124.48
1	116.88
1	89.711
1	187.71
1	143.37
1	121.17
1	201.83
1	138.85
1	185.15
1	144.9
1	109.56
1	206.67
1	187.98
1	106.96
1	164.73
1	137.81
1	261.69
1	134.46
1	160
1	159.92
1	159.98
1	219.21
1	185.06
1	292.54
1	205.81
1	179.67
1	235.67
1	148.5
1	163.88
1	150.62
1	148.77
1	300.94
1	200.35
1	107.19
1	128.48
1	360.12
1	66.211
1	219.29
1	114.98
1	218.31
1	212.54
1	77.923
1	175.42
1	245.4
1	128.46
1	184.1
1	174.17
1	172.67
1	69.538
1	69.096
1	168.19
1	185.37
1	207.37
1	272.9
1	164.08
1	213.37
1	188.96
1	230.62
1	165.12
1	271.9
1	193.9
1	193.12
1	308.08
1	252.98
1	181.06
1	165.65
1	193.65
1	131.62
1	218.48
1	220.37
1	224.29
1	132.48
1	175.31
1	189.02
1	105.29
1	78.846
1	211.17
1	252.42
1	195.85
1	178.87
1	281.63
1	189.81
1	235.71
1	202.25
1	279.33
1	164.08
1	155.52
1	216.5
1	143.88
1	202.48
1	161.54
1	138.23
1	187.46
1	215.12
1	196.67
1	278.21
1	312.04
1	106.98
1	107.96
1	90.942
1	210.77
1	280.08
1	165.25
1	253.77
1	131.88
1	139.13
1	234.46
1	250.4
1	77.192
1	214.21
1	268.63
1	150.31
1	224.15
1	202.67
1	109.75
1	252.94
1	159.87
1	116.92
1	192.12
1	208.31
1	234.85
1	221.31
1	229.83
1	266.63
1	173.73
1	279.02
1	204.9
1	136.94
1	137.13
1	200.92
1	260.27
1	206.37
1	264.73
1	191.33
1	247.21
1	162.94
1	120.88
1	204.25
1	147.06
1	245.52
1	244.46
1	152.06
1	167.5
1	112.65
1	154.77
1	189.21
1	125.63
1	234.9
1	158.52
1	191.23
1	218.31
1	154.62
1	68.481
1	169.92
1	273.75
1	224.21
1	282.87
1	202.4
1	238.81
1	213.96
1	103.48
1	146.69
1	129.13
1	91.308
1	86.154
1	30.365
1	28.385
1	82.173
1	99.461
1	1.3652
1	-6.3462
1	72.481
1	67.808
1	203.12
1	165.5
1	108.54
1	231.48
1	154.06
1	286.02
1	212.04
1	273.69
1	249.58
1	242.06
1	156.65
1	175.62
1	124.38
1	98.788
1	143.92
1	83.75
1	195.9
1	157.31
1	149.38
1	193.65
1	193.58
1	142.27
1	206.23
1	208.98
1	252.73
1	226.19
1	249.63
1	188.73
1	124.48
1	284.44
1	142.77
1	172.15
1	111.73
1	115.29
1	182.37
1	172.19
1	159.15
1	154.92
1	161.12
1	88.654
1	82.769
1	204.69
1	73.173
1	261.98
1	114.44
1	230.67
1	218.17
1	172.73
1	229.69
1	177.83
1	242.58
1	262.62
1	229.85
1	130.85
1	164.23
1	192.56
1	199.5
1	279.1
1	171.5
1	308.44
1	19.115
1	231.27
1	211.9
1	276.06
1	112.88
1	171.52
1	153.27
1	161.31
1	223.83
1	205.94
1	189.08
1	178.35
1	182.17
1	219.38
1	249.38
1	171
1	168.06
1	366.35
1	294.02
1	142.21
1	183.08
1	177.69
1	220.67
1	231.27
1	301.21
1	243.77
1	278.08
1	185.15
1	214.56
1	262.19
1	307.79
1	149.25
1	233.96
1	308.08
1	266.92
1	196.79
1	286.44
1	180.6
1	172.42
1	210.42
1	72.654
1	140.08
1	205.48
1	222.69
1	171.87
1	147.6
1	192.02
1	209.94
1	239.1
1	294.42
1	214.4
1	246.88
1	117.83
1	202.6
1	276.71
1	306.23
1	213.73
1	281.29
1	315.42
1	186.5
1	226.79
1	135.37
1	228.9
1	241.25
1	227.23
1	160.17
1	181.31
1	171.12
1	218.38
1	255.42
1	54.173
1	148.37
1	168.15
1	305.71
1	256.13
1	280.63
1	189.19
1	233.62
1	193.77
1	139.54
1	187.79
1	266
1	168.73
1	200.6
1	96.827
1	179.15
1	241.15
1	178.98
1	164.37
1	145.15
1	195.81
1	317.1
1	303.62
1	192.21
1	169.63
1	259.08
1	196.38
1	183.48
1	204.56
1	70.538
1	186.67
1	271.42
1	251.42
1	226.33
1	126.63
1	183.87
1	162
1	204.77
1	311.42
1	151.35
1	217.98
1	315.44
1	238.92
1	186.06
1	129.69
1	143.06
1	214.35
1	115.25
1	246.33
1	176.23
1	243.54
1	147
1	218.29
1	142.02
1	245.4
1	231.23
1	185.33
1	129
1	127.94
1	222.73
1	201.13
1	163.54
1	190.29
1	171.31
1	233.54
1	161.44
1	182.35
1	154.29
1	179
1	234.48
1	79.577
1	172.85
1	202.13
1	220.83
1	235.23
1	168.46
1	238.87
1	76.788
1	199.67
1	131.44
1	202.19
1	180.31
1	181.73
1	209.33
1	212.27
1	245.21
1	163.92
1	175.88
1	149.04
1	229.29
1	213.81
1	238.54
1	283.6
1	181.81
1	195.42
1	121.65
1	159.88
1	314.38
1	146.5
1	214.35
1	187.33
1	93.654
1	190.88
1	257.85
1	5.6538
1	114.77
1	51.885
1	160.98
1	136.42
1	146.02
1	221.73
1	159.71
1	175.79
1	324.56
1	240.44
1	165.27
1	206.62
1	157.42
1	162.06
1	400.81
1	273.54
1	173.12
1	201.69
1	185.35
1	201.77
1	195.35
1	240.9
1	190.35
1	262.13
1	277.46
1	252.46
1	316.63
1	219.56
1	212.92
1	313.67
1	221.81
1	208.75
1	302.21
1	230.88
1	240.27
1	185.79
1	211.56
1	202.48
1	254.69
1	332.75
1	284.67
1	293.87
1	191.92
1	218
1	173.48
1	243.92
1	289.33
1	350.98
1	266.54
1	244.12
1	165.31
1	214.29
1	190.08
1	113.46
1	146.77
1	228.19
1	224.48
1	74.788
1	267.17
1	247.6
1	248.85
1	218.08
1	262.69
1	268.94
1	206.6
1	146.48
1	280.23
1	244.17
1	279.19
1	198.87
1	192.33
1	309.65
1	184.25
1	138.71
1	161.6
1	225.21
1	116.62
1	251.73
1	317.79
1	190.08
1	225.52
1	260.35
1	241.85
1	298.25
1	258.58
1	256.15
1	217.23
1	239.46
1	280.21
1	192.5
1	286.73
1	240.62
1	213.29
1	351.44
1	176.9
1	169
1	265.4
1	95.481
1	170.9
1	170.83
1	194.92
1	209.85
1	182.87
1	192.27
1	287.94
1	237.12
1	124.98
1	221.96
1	41.519
1	169.67
1	226.23
1	146.38
1	229.37
1	120.92
1	77.231
1	187.4
1	239.5
1	162.4
1	261.37
1	221.88
1	210.65
1	308.42
1	157.71
1	316.62
1	259.02
1	250.37
1	206.58
1	106.27
1	240.25
1	220.42
1	290.83
1	232.38
1	141.96
1	259.4
1	273.02
1	279.77
1	242.48
1	222.29
1	146.31
1	186.5
1	291.85
1	181.31
1	177.6
1	305
1	183.9
1	194.92
1	288.21
1	214.08
1	279
1	248.31
1	304.15
1	210.58
1	195.81
1	102.9
1	139.04
1	183.54
1	233.4
1	149.58
1	97.077
1	118.75
1	87.673
1	141.6
1	113.31
1	100.38
1	171.08
1	131.46
1	270.44
1	125.12
1	214.54
1	285.15
1	139.71
1	195.69
1	207.73
1	239.04
1	246.48
1	190.04
1	307.27
1	227.38
1	293.56
1	265.6
1	227.19
1	178.38
1	293.12
1	112.52
1	146.77
1	150.08
1	194.71
1	145.44
1	207.81
1	77.846
1	197.06
1	144.21
1	183.58
1	319.38
1	177.25
1	313.77
1	186.54
1	279.5
1	249
1	210.94
1	175.17
1	144.79
1	169.12
1	224.06
1	238.52
1	155.67
1	232.48
1	247.1
1	179.23
1	288.87
1	201.67
1	199.25
1	258.42
1	313.71
1	254.25
1	339.23
1	232.21
1	367.17
1	223.77
1	261.77
1	347
1	204.4
1	234.06
1	179.42
1	303.17
1	151.88
1	258.1
1	246.73
1	248.62
1	267.94
1	168.48
1	296.04
1	396.77
1	288.98
1	183.06
1	335.42
1	185.98
1	109.4
1	197.77
1	233.1
1	217.65
1	189.37
1	149.13
1	303.29
1	96.019
1	232.15
1	190.27
1	209.71
1	208.35
1	284.4
1	291.31
1	228.48
1	110.69
1	142.54
1	242.35
1	199.38
1	188.79
1	215.71
1	162.27
1	165.27
1	130.81
1	231.4
1	178.85
1	230.17
1	189.71
1	224.71
1	182
1	186.69
1	231.15
1	101.06
1	79
1	109.02
1	218.13
1	273.38
1	241.04
1	181.15
1	290.44
1	246.69
1	325.44
1	242.17
1	238.33
1	236.75
1	311.27
1	275.4
1	235.73
1	241.15
1	183.15
1	229.58
1	313.1
1	237.69
1	215.23
1	122.83
1	56.5
1	230.65
1	151.54
1	190.31
1	202.46
1	246.52
1	132.21
1	94.673
1	146.88
1	122.17
1	129.62
1	58.327
1	122.38
1	21.058
1	192.65
1	221.17
1	126.98
1	104.6
1	246.21
1	117.46
1	219.44
1	119.87
1	181.73
1	96.558
1	66.635
1	91.038
1	56.769
1	109.6
1	181.37
1	185
1	153.33
1	120.1
1	151.25
1	99.231
1	166.87
1	67.423
1	104.9
1	159.63
1	171.04
1	89.596
1	89.558
1	138.98
1	29.269
1	88.173
1	127
1	172.1
1	140.13
1	69.423
1	24.288
1	52.231
1	41.615
1	76.135
1	90.077
1	93.461
1	198.1
1	8.9231
1	65
1	102.54
1	81.115
1	115.75
1	62.038
1	49.154
1	104.02
1	96.538
1	58.154
1	95.711
1	132.81
1	57.288
1	157.75
1	104.23
1	46.154
1	99.346
1	104.9
1	163.37
1	140.63
1	147.75
1	79.365
1	148.83
1	104.56
1	168.96
1	50.904
1	118.19
1	69.5
[truncated: 153,437 more rows]
