# Supplementary material for: Transcription initiation at a consensus bacterial promoter proceeds via a ‘bind-unwind-load-and-lock’ mechanism
Source: eLife. 2021 Oct 11;10:e70090. doi: 10.7554/eLife.70090 (PMC8536254; doi:10.7554/eLife.70090)
Supplement: Figure 2—source data 1. [file elife-70090-fig2-data1.zip › real time smUIFE_LC-9Cy3 RNAP_Myx all data.dat]

1	-1.4231
1	-7.4617
1	19.019
1	-38.962
1	10.231
1	44.461
1	20.904
1	-14.654
1	18.481
1	-4.7693
1	-11.423
1	-6.9041
1	11.673
1	19.538
1	-33.481
1	-4.9041
1	-6.481
1	-19.423
1	-4.0386
1	11.115
1	-2.0386
1	-32.923
1	-6.3079
1	-6.3655
1	11.885
1	-4.2693
1	-11.75
1	-32.885
1	28.75
1	16.365
1	-33.904
1	-6.8848
1	-11.596
1	21.231
1	-5.8848
1	-26.346
1	6.9807
1	-5.481
1	32.038
1	-19.135
1	-15.077
1	13.731
1	15.25
1	11.904
1	-14.5
1	-25.5
1	-49.173
1	6.5
1	2.2114
1	18.558
1	18.211
1	17.25
1	-0.4231
1	23.731
1	-8.5
1	-11.212
1	19.654
1	5.1538
1	22.365
1	8.019
1	-20.039
1	-39.75
1	-19.039
1	16.635
1	-1.8269
1	7.3845
1	10.461
1	12.173
1	24.75
1	30.135
1	-26.154
1	-17.154
1	-23.692
1	-31.519
1	-3.8848
1	-2.3848
1	-20.808
1	-4.1924
1	4.5769
1	-18.308
1	5.25
1	12.981
1	9.9038
1	-11.039
1	-21.865
1	8.3652
1	3.1345
1	21.192
1	12.904
1	-27.615
1	15.135
1	-13.865
1	11.942
1	-4.4617
1	10.135
1	34.327
1	56.365
1	-37.808
1	-25.692
1	0.88452
1	6.769
1	-19.615
1	15.596
1	-18.289
1	16.25
1	25.981
1	30.308
1	-33.346
1	18.865
1	6
1	-11.365
1	18.019
1	-20.269
1	-25.269
1	16.019
1	16.038
1	-9.5193
1	-37.346
1	-22.654
1	-27.365
1	-6.9231
1	42.269
1	-23.135
1	8.1731
1	13.423
1	33.038
1	38.115
1	-5.5386
1	-6.1155
1	-4.3462
1	-2.4617
1	-28.923
1	-2.1155
1	12.692
1	-1.8655
1	29.154
1	2.9807
1	28.5
1	24.231
1	-16.712
1	24.615
1	7.769
1	3.3845
1	25.25
1	-16.019
1	-2.0193
1	8.3652
1	-19.154
1	-3.6731
1	16.461
1	9.3459
1	5.8076
1	5.25
1	4.7307
1	19.365
1	48.596
1	11.423
1	13.442
1	67.192
1	179.12
1	175.15
1	209.54
1	157.17
1	74.173
1	146.02
1	201.38
1	253.12
1	206.38
1	179.98
1	40.558
1	39.519
1	207.38
1	218.5
1	92.827
1	91.442
1	76.673
1	112.35
1	161.33
1	249.37
1	229.25
1	199.46
1	225.71
1	280.25
1	207.83
1	159.42
1	143.19
1	259.04
1	246.31
1	232.23
1	143.56
1	205.33
1	156.19
1	165.73
1	269.58
1	179.58
1	136.63
1	181.98
1	256.98
1	164.85
1	208.58
1	180.17
1	160.48
1	205.4
1	343.48
1	176.31
1	183.81
1	133.1
1	134.19
1	101.17
1	133.04
1	201.33
1	175.1
1	191.38
1	126.33
1	237.4
1	150.4
1	209.75
1	150.58
1	248.56
1	197.23
1	143.77
1	160.54
1	221.19
1	193.31
1	161.08
1	336.48
1	134.46
1	213.29
1	128.67
1	118.73
1	161.29
1	281
1	372.98
1	241.1
1	258.71
1	265.6
1	165.54
1	159.52
1	118.42
1	156.12
1	100.75
1	215.02
1	136.15
1	96.673
1	94.058
1	183.31
1	221.33
1	195.71
1	143.23
1	216.25
1	199.69
1	182.29
1	190.83
1	155.29
1	249.88
1	237.38
1	179.21
1	196.9
1	234.1
1	407.65
1	189.44
1	148.08
1	245.33
1	172.37
1	165
1	207.87
1	231.21
1	192.5
1	164.77
1	114.71
1	132.81
1	170.02
1	237.69
1	194.88
1	164.33
1	152.31
1	276.5
1	401.02
1	306.29
1	277.17
1	197.87
1	255.87
1	323.87
1	236.54
1	234.83
1	281.6
1	285.19
1	280.6
1	247.13
1	332.71
1	318.83
1	341.1
1	349.98
1	245.06
1	157.58
1	248.77
1	280.6
1	360.19
1	236.42
1	359.85
1	298.54
1	247.73
1	425.48
1	343.23
1	225.42
1	210.9
1	376.54
1	273.87
1	276.92
1	378.08
1	399.08
1	479.27
1	320.56
1	362.1
1	260.85
1	252.81
1	299
1	337.75
1	263.5
1	325.15
1	467.17
1	294.63
1	346.77
1	308.9
1	360.75
1	271.29
1	346.42
1	256.87
1	325.35
1	364.02
1	461.29
1	351.37
1	266.12
1	362.27
1	293.9
1	359.52
1	342.23
1	257.15
1	359.21
1	256.15
1	247.02
1	296.33
1	332.23
1	240.33
1	234.37
1	325.63
1	317
1	249.35
1	290.98
1	262.65
1	184.83
1	210.08
1	269.77
1	241.75
1	204.69
1	277.42
1	224.25
1	196.19
1	133.94
1	330.6
1	230.81
1	263.02
1	190.06
1	134.63
1	210.12
1	178.62
1	200.9
1	255.85
1	153.08
1	99.827
1	174.54
1	146.77
1	212.04
1	193.06
1	112.31
1	250.71
1	131.06
1	189.79
1	153.23
1	171.08
1	160.38
1	171.96
1	181.38
1	217
1	347.44
1	287.67
1	244.15
1	320.92
1	265.83
1	292.67
1	249.71
1	314.58
1	334.58
1	271.23
1	281.69
1	366.17
1	361.81
1	283.73
1	303.6
1	294.02
1	309.46
1	356.17
1	878.73
1	943.83
1	929.13
1	864.23
1	890.88
1	768.31
1	982.15
1	874.12
1	918.23
1	838.27
1	921.35
1	1024.1
1	833.31
1	743.04
1	862.12
1	978.08
1	1012.3
1	884.58
1	630.6
1	843.04
1	949.04
1	874.27
1	944.75
1	945.6
1	946.75
1	967.4
1	931.27
1	914.56
1	760.58
1	837.54
1	850.88
1	896
1	793.87
1	851.6
1	791.92
1	871.46
1	703.04
1	981.92
1	808.4
1	842.15
1	851
1	914.06
1	874.21
1	934.29
1	884.1
1	778.06
1	892.94
1	870
1	785.67
1	813.63
1	997.23
1	960.44
1	840.92
1	981.12
1	897.33
1	1047.6
1	874.04
1	715.12
1	1010
1	999
1	423.15
1	-10.789
1	-4.2886
1	18.192
1	35.596
1	14.827
1	-5.3462
1	-15.923
1	7.4038
2	24.519
2	29.385
2	11.461
2	13.538
2	19.827
2	5.5959
2	1.75
2	-7.25
2	7.7114
2	34.865
2	-19.692
2	23.038
2	5.9614
2	8.6921
2	14.25
2	31.058
2	-0.55786
2	67.269
2	12.192
2	20.096
2	-13.673
2	28.827
2	20.461
2	-18.692
2	-33.846
2	-3.0193
2	23.769
2	46.615
2	30.288
2	-9.8655
2	8.3459
2	31
2	-34.173
2	-24.712
2	-16.481
2	-19.096
2	21.808
2	1.8269
2	-13.731
2	17.423
2	-12.539
2	14.692
2	-5.7117
2	-26.789
2	14.231
2	-2.7886
2	52.019
2	0.98071
2	17.769
2	3.7883
2	20.135
2	-3.6731
2	-5.75
2	16.808
2	15.481
2	9.8459
2	1.6152
2	1.3269
2	1.2307
2	8.2883
2	2.019
2	-7.6155
2	-4.6155
2	-9.8079
2	-29.212
2	-13.096
2	4.1731
2	12.942
2	10.75
2	9.7114
2	22.5
2	-10.654
2	-5.731
2	-4.6348
2	10.692
2	20.692
2	17.711
2	15.731
2	25.019
2	-6.6155
2	-14.865
2	13.365
2	13.115
2	-4.5
2	4.75
2	0.96143
2	32.519
2	-10.577
2	29
2	-5.0579
2	2.5383
2	-7.1348
2	2.8652
2	-9.5386
2	46.788
2	-7.9424
2	18.423
2	29.058
2	16.346
2	30.231
2	5.5
2	5.5576
2	30.269
2	7
2	34.519
2	4.4038
2	-7.731
2	-7.7886
2	3.8845
2	26.538
2	-26.135
2	22.115
2	5.5959
2	18.692
2	7.75
2	22.308
2	15.288
2	-16.962
2	-4.4617
2	-7.2693
2	25.538
2	5.1345
2	126.38
2	265.69
2	234.83
2	314.13
2	194.04
2	300.48
2	256.67
2	214.04
2	270.88
2	216.88
2	259.44
2	178.83
2	291.25
2	209.08
2	257.81
2	271.96
2	273
2	199.15
2	250.27
2	258.75
2	225.79
2	280.71
2	255.13
2	238.04
2	270.31
2	255.48
2	308.44
2	196.54
2	184.02
2	212.73
2	231.35
2	313.48
2	258.04
2	312.88
2	296.54
2	358.58
2	423.42
2	225.96
2	254.65
2	244.04
2	410.88
2	294.29
2	365.75
2	331.31
2	258.87
2	358.48
2	275.46
2	254.75
2	328
2	437.44
2	267.65
2	404.81
2	346.12
2	326.4
2	276.19
2	279.65
2	359.48
2	328.52
2	353.88
2	495.04
2	296.23
2	446.29
2	406.52
2	260.29
2	502.37
2	231.04
2	397.17
2	375.48
2	435.83
2	421.58
2	470.29
2	392.52
2	472.4
2	407.98
2	460.15
2	341.04
2	344.63
2	347.6
2	284.62
2	328.02
2	338.81
2	390.21
2	361.31
2	469.96
2	437.88
2	331.25
2	438.79
2	358.19
2	325.73
2	303.5
2	419.79
2	555.08
2	379.83
2	428.98
2	301.98
2	430.12
2	343.19
2	272.42
2	534.46
2	419.75
2	352.73
2	516.44
2	439.81
2	420.77
2	302.08
2	422.06
2	416.52
2	461.85
2	334.35
2	308.98
2	349.29
2	382.98
2	392.44
2	389.19
2	402.06
2	343.87
2	392.92
2	414.17
2	331.88
2	382.21
2	380.48
2	330.37
2	327.06
2	411.77
2	363.4
2	372.85
2	296.06
2	298.75
2	386.87
2	369.1
2	311.79
2	9.5769
2	26.173
2	12.461
2	22.615
2	63.865
2	7.6731
2	0.84595
2	0.90381
2	15.327
2	0.1731
2	-12.365
2	9.8269
2	42.288
2	-10.365
2	23.231
2	-17.904
2	-11.808
2	14.731
2	22.615
2	24.692
2	15.288
2	-5.231
2	-10.346
2	-8.6924
2	-2.4041
2	-30.25
2	-22.865
2	6.3652
2	62.558
2	1.1921
2	28.019
2	-20.75
2	26.981
2	-21.289
2	17.808
2	22.019
2	-11.019
2	48.596
2	-2.231
2	5.6152
2	2
2	-0.88477
2	-19.173
2	0.80762
2	2.6345
2	12.942
2	2.9421
2	-26.231
2	-28.635
2	-24.404
2	37.692
2	48.135
2	11.096
2	-20.212
2	21.615
2	1.9231
2	-6.9617
2	19.481
2	6.9231
2	-3.1155
2	29.365
2	41.115
2	7.769
2	4.8076
2	8.8269
2	0.3269
2	23.596
2	-7.3462
2	31.25
2	56.038
2	-15.769
2	5.8459
2	48.711
2	10.461
2	15.654
2	10.096
2	27.423
2	4.3652
2	18.231
2	39.538
2	20.192
2	-1.1924
2	40.096
2	-10.173
2	37.865
2	32.615
2	39.981
2	15.385
2	27
2	-1.5579
2	-3.0579
2	41.269
2	-20.962
2	21.173
2	26.385
3	-8.481
3	-8.2886
3	8.3269
3	-9.8848
3	-27.154
3	-16.058
3	1.4231
3	15.423
3	-33.385
3	-26.731
3	-21.731
3	-10.269
3	-6.4424
3	2.019
3	-36.558
3	23.231
3	8.25
3	9.7883
3	-19.115
3	-17.135
3	-2.1155
3	10
3	-17.712
3	-37.5
3	-7.6348
3	13.538
3	-18.654
3	-16.289
3	-2.5579
3	-4.5
3	-16.75
3	-18.692
3	-4.3079
3	-13.135
3	15.673
3	-23.846
3	30.538
3	-9.7693
3	-23.173
3	12.173
3	3.4807
3	11.096
3	-14.904
3	-28.231
3	11.808
3	-26.135
3	-18.404
3	-15.885
3	-8.5769
3	182.79
3	265.12
3	219.69
3	272.6
3	222.42
3	242.85
3	184.6
3	236.02
3	174.4
3	203.4
3	325.5
3	296.25
3	249.79
3	281.98
3	273.9
3	284.15
3	206.1
3	256.06
3	186.6
3	189.48
3	244.88
3	194.94
3	318.77
3	321.54
3	259.81
3	258.71
3	216.27
3	393.06
3	1165.4
3	872.67
3	278.79
3	196.88
3	173
3	322.5
3	287.63
3	206.29
3	194.46
3	259.17
3	289.9
3	231.75
3	194.42
3	230.1
3	262.4
3	164.67
3	328.25
3	172.81
3	257.35
3	260.92
3	370.06
3	260.67
3	304.02
3	309
3	188.37
3	229.75
3	247.58
3	344.73
3	386.67
3	300.04
3	317.15
3	123.37
3	-49.673
3	4.9038
3	-36.635
3	21.923
3	-3.6348
3	1.3459
3	32.942
3	-2.75
3	5.8076
3	-31.096
3	-55.481
3	-27.846
3	-41.404
3	-10.558
3	-33.923
3	-6.8462
3	-15.789
3	-29.135
3	-6.8462
3	-11.077
3	7.0959
3	-8.9041
3	2.0576
3	-6.6541
3	-12.635
3	-30.481
3	15.923
3	-14.365
3	-40.096
3	31.192
3	13.154
3	-19.096
3	23.385
3	-23.539
3	1.6345
3	-4.9424
3	-0.5769
3	21.288
3	-10.75
3	10.538
3	-36.039
3	-6.231
3	10
3	-0.63477
3	-19.519
3	15.942
3	-33.154
3	20.75
3	1.4421
3	-8.3655
3	20.519
3	5.6731
3	-25.462
3	43.135
3	-24.462
3	-6.9041
3	-18.462
3	3.3076
3	-10.154
3	18.923
3	-2.8269
3	-13.423
3	-19.442
3	-29.539
3	-28.942
3	-27.212
3	2.4807
3	3.6731
3	-30.442
3	-15
3	25.519
3	-16.558
3	10.615
3	-17.558
3	24.673
3	-24.808
3	8.0576
3	-12.865
3	-20.596
3	0.76904
3	-6.2886
3	8.5769
3	16.75
3	-5.4424
3	-26.789
3	3.519
3	-12.942
3	-5.1541
3	18.288
3	-23.981
3	-11.942
3	12.192
3	-17.75
3	40.519
3	-12.846
3	-38.808
3	-2.0962
3	-22.923
3	5.6731
3	-37.615
3	1.0576
3	-49.846
3	-20.019
3	-18.712
3	-27.808
3	-31.539
3	-5.1731
3	-23.308
3	-19.769
3	-29.75
3	-34.442
3	-38.019
3	-25.192
3	32.808
3	-18.039
3	6.8845
3	59.769
3	-22.058
3	10.615
3	-5.2693
3	34.038
3	7.9421
3	31.423
3	23.827
3	25.654
3	-1.5769
3	47.327
3	13.981
3	-5.75
3	0.0769
3	24.288
3	13.135
3	13.673
3	20.019
3	27.327
3	-10.827
3	88.769
3	39.019
3	8.4038
3	7.8652
3	19.096
3	23.019
3	-22.115
3	4.4421
3	-9.5193
3	21.327
3	4.2114
3	32.038
3	10.961
3	42.461
3	-31.635
3	24.923
3	-5.0386
3	-5.3848
3	-27.635
3	14.115
3	36.654
3	29.077
4	-47.096
4	-59.231
4	-102.02
4	-123.73
4	-86.5
4	-64.577
4	-93.577
4	-135.27
4	-60.692
4	-120.1
4	-109.31
4	-102.13
4	-106.87
4	-155.63
4	-80.731
4	-133
4	-123.48
4	-98.558
4	-145.5
4	-31.019
4	-145
4	-94.539
4	-53.5
4	-84.423
4	-81.654
4	-82.25
4	-79.865
4	-95.135
4	-56.173
4	-116.35
4	-27.75
4	-74.442
4	-120.62
4	-44.25
4	-78.942
4	-48.596
4	-126.98
4	-76.039
4	-137.88
4	-99.75
4	-77.192
4	-116.46
4	-126.71
4	-80.731
4	-117.15
4	-51.981
4	-97
4	-126.5
4	-105.46
4	-66.615
4	-93.558
4	-141.25
4	-50.962
4	-64.962
4	-106.87
4	-103.1
4	-82.769
4	-124.88
4	-64.077
4	-68.077
4	-118.6
4	-162.23
4	-123.96
4	-89.885
4	-76.904
4	-143
4	-110.88
4	-74.385
4	-71.346
4	-92.769
4	-99.462
4	-109.63
4	-132.21
4	-88.5
4	-96.731
4	-34.673
4	-41.75
4	-124.46
4	-133.77
4	-55.019
4	-64.923
4	-116.46
4	-60.789
4	-75.115
4	-109.73
4	-28.192
4	-81.173
4	-92.231
4	-96.942
4	-143.02
4	-98.789
4	-63.962
4	-40.346
4	-91.135
4	-84.212
4	-135.46
4	-50.789
4	-82.423
4	-41.404
4	-97.365
4	-82.635
4	-94.135
4	-69.865
4	-118.5
4	-109.62
4	-122.98
4	-122.73
4	-75.135
4	-104.15
4	-98.942
4	-117.77
4	-84.942
4	-38.846
4	-88.846
4	-77.808
4	-93.692
4	39.673
4	-127.04
4	-104.83
4	-73.346
4	-106.62
4	-83.808
4	-48.75
4	-31.942
4	-155.12
4	-107.12
4	-57.673
4	-117.35
4	-116.42
4	-63.308
4	-128.44
4	-67
4	-19.539
4	-71.827
4	-112.96
4	-90.327
4	-82.942
4	-91.115
4	-39.635
4	-108.87
4	-84.269
4	-83.673
4	-99.019
4	-85.942
4	-111.08
4	-112.83
4	-92.173
4	-23.019
4	-84.519
4	-21.596
4	11.327
4	37.615
4	-2.1924
4	-33.865
4	-30.192
4	-41.135
4	2.8652
4	-72.846
4	-26.808
4	-61.308
4	-23.673
4	-22.096
4	-4.5193
4	-62.5
4	9.0769
4	-42.654
4	-50.039
4	-35.731
4	-2.9041
4	-20.558
4	-10.673
4	-70.923
4	-41.865
4	-23.923
4	-19.654
4	-30.077
4	-58.385
4	-33.827
4	-55.039
4	-62.481
4	-38.269
4	15.365
4	-26.308
4	-25.5
4	-24.269
4	-44.019
4	-7.9231
4	-19.327
4	-29.904
4	-13.346
4	-16.212
4	-13.077
4	-40.789
4	6.9421
4	-39.135
4	-12.692
4	-60.481
4	16.442
4	1.1345
4	-41.558
4	-45.077
4	149.81
4	201.96
4	283.35
4	191.02
4	249.21
4	251.33
4	101.27
4	123.94
4	160.65
4	154.17
4	241.04
4	285.77
4	180.37
4	165.5
4	211.12
4	260.81
4	112.38
4	190.37
4	138.87
4	103.19
4	170.29
4	206.83
4	159.69
4	181.81
4	158.96
4	278.29
4	339.79
4	126.65
4	104.6
4	129.6
4	110.25
4	145.94
4	144.75
4	160.71
4	165.29
4	210.65
4	134.21
4	152.98
4	153.96
4	121.23
4	127.75
4	254.5
4	164.08
4	142.42
4	200.56
4	232.65
4	141.21
4	198.67
4	127.38
4	157.81
4	77.692
4	147.73
4	142.23
4	177.02
4	248.63
4	391.38
4	98.404
4	131.88
4	246.62
4	87.442
4	185.42
4	227.13
4	148.04
4	174.46
4	143.9
4	128.88
4	199.15
4	159.06
4	105.17
4	170.35
4	174.71
4	163.67
4	210.5
4	162.81
4	156.96
4	133.67
4	120.63
4	154.67
4	147.9
4	294.42
4	558.31
4	458.02
4	165.06
4	173.37
4	149.62
4	203.17
4	160.62
4	142.44
4	72.615
4	213.58
4	172.88
4	138.13
4	152.96
4	226.6
4	155.56
4	177.73
4	90.269
4	122.52
4	194.79
4	194.38
4	123.23
4	216.83
4	152.54
4	76.019
4	152.27
4	110.62
4	225.92
4	181.29
4	224.17
4	307.12
4	128.37
4	363.83
4	394.65
4	253.54
4	91.5
4	205.08
4	211.88
4	292.04
4	265.52
4	332.85
4	174.81
4	318.06
4	311
4	210.02
4	297.4
4	261.58
4	318.52
4	182.13
4	278.94
4	201.63
4	376.02
4	380.73
4	417.5
4	368.1
4	551.29
4	579.52
4	542.81
4	523.75
4	545.48
4	464.46
4	747.67
4	605.71
4	605.81
4	577.56
4	584.46
4	592.35
4	526.25
4	372.88
4	502.23
4	744.87
4	493.71
4	410.79
4	442.4
4	512.08
4	430.73
4	484.9
4	507.08
4	477.1
4	424.04
4	462.98
4	223.56
4	245.96
4	368.69
4	617.21
4	585.38
4	608.29
4	838.54
4	461.9
4	404.96
4	521.67
4	468.4
4	635.63
4	430.23
4	555.21
4	553.69
4	663.88
4	591.87
4	529.58
4	656.46
4	653.73
4	511.06
4	822.42
4	695.58
4	632.6
4	628.83
4	647.85
4	672.31
4	600.17
4	507.25
4	630.87
4	624.27
4	544.65
4	621.38
4	531.33
4	394.15
4	697.85
4	419
4	588.94
4	612.37
4	690.54
4	467.33
4	500.35
4	508.19
4	325.6
4	715.44
4	740.33
4	162.65
4	-6.7886
4	-22.231
4	-39.942
4	-31.327
4	-42.789
4	-64.462
4	-11.827
4	-23.865
4	-46.365
4	-35.077
4	-19.212
4	-36.308
4	-35.058
4	-11.346
4	-13.808
4	16.135
4	-29.077
4	-27.654
4	23.461
4	-22.327
4	-18.846
4	-13.173
4	1.7883
4	18.519
4	-29.308
4	-26.039
4	3.9614
4	-28.077
4	-19.25
4	-37.577
4	-36.212
4	-28.808
4	-10.846
4	-20.327
4	-46.769
4	-19.942
4	-39.692
4	-42.096
4	-58.673
4	-39.846
4	-32.635
4	-30.077
4	-32.885
4	-56.346
4	-19.673
4	-31.981
4	-20.789
4	-37.519
4	-21.692
4	-27.115
4	7.7883
4	-61.827
4	12.25
4	-20.404
4	-20.981
4	-91.058
4	-60.096
4	-71.25
4	-58.077
4	-15.077
4	-60.192
4	-12.346
4	0.28833
4	-19.808
4	-45.692
4	-18.846
4	-26.289
4	-55.269
4	-18.789
4	-47.981
4	-35.269
4	-26.154
4	-53.615
4	-16.115
4	-24.519
4	-30.769
4	-45.635
4	-48.308
4	3.6345
4	-6.9041
4	-19.673
4	-51.462
4	-32.327
4	-37.615
4	-22.846
4	-54.827
4	-82.539
4	-99.558
4	-35.923
4	-81
5	-0.5
5	-2.0962
5	-0.5
5	-24.981
5	-6.75
5	33.423
5	-41.096
5	4.1345
5	-26.423
5	0.46143
5	8.5959
5	-31.404
5	19.673
5	-0.51929
5	13.461
5	1.5
5	-10.942
5	14.346
5	-3.3079
5	-14.75
5	5.5
5	-7.2117
5	6.4614
5	3.8459
5	-8.8462
5	-16.212
5	-19.039
5	13.846
5	-18.346
5	12.865
5	1
5	15.096
5	14.019
5	1.8076
5	20.404
5	28.404
5	12.308
5	36.827
5	46
5	4.6731
5	-12.789
5	19.865
5	40.788
5	-29
5	-28.077
5	3.1731
5	-17.327
5	-28.596
5	4.6921
5	23.346
5	-32.75
5	11.461
5	-40.327
5	6.4421
5	-10.5
5	-14.173
5	-19.173
5	7.5576
5	-14.192
5	26.346
5	-1.7886
5	-0.26929
5	7.3076
5	2.25
5	29.192
5	15.769
5	-11.885
5	-14.135
5	7.0769
5	30.288
5	21.731
5	-18.904
5	-9.6348
5	20.154
5	4.1921
5	0.48071
5	-3.0769
5	32.038
5	-8.4424
5	-6.5193
5	9.8076
5	7.7114
5	-5.8655
5	-16.135
5	-18.192
5	1.3845
5	18.5
5	-8.7693
5	-13.577
5	-12.635
5	-29.808
5	-7.4041
5	-14.481
5	-36.096
5	4.2114
5	8.0383
5	-0.4231
5	36.673
5	24.711
5	-7.4617
5	-13.404
5	-24.769
5	34.288
5	-15.135
5	31.423
5	291.46
5	381.54
5	354.96
5	272.9
5	294.06
5	322.56
5	260.83
5	321.85
5	291.65
5	328.81
5	267.29
5	388.46
5	355.54
5	407.54
5	317.31
5	319.69
5	229.81
5	295.65
5	336.42
5	311.87
5	321.81
5	280.12
5	322.27
5	292.88
5	366.92
5	251.44
5	418.79
5	344.12
5	333.6
5	384.08
5	276.25
5	321.35
5	280.1
5	297.9
5	274.15
5	385.77
5	395.77
5	361.37
5	436.52
5	487.62
5	342.44
5	347.79
5	358.54
5	368.98
5	419.92
5	359.13
5	326.94
5	240.4
5	367.92
5	284.31
5	240.4
5	272.15
5	295.21
5	316.21
5	257.75
5	265.17
5	221.71
5	227.17
5	277.65
5	320.73
5	282.29
5	306.31
5	518.79
5	909.77
5	839.94
5	585.06
5	618.88
5	483.73
5	508.31
5	562.42
5	722.85
5	479.1
5	485
5	582.1
5	519.44
5	702.92
5	623.63
5	588.96
5	692
5	517.33
5	563.56
5	724.73
5	665.31
5	592.23
5	631.79
5	762.23
5	568.21
5	512.29
5	684.87
5	905.35
5	670.96
5	656.85
5	611.79
5	554.87
5	757.02
5	744.17
5	700.52
5	407.04
5	447.87
5	357.63
5	532.88
5	846.6
5	420.9
5	389.15
5	397.5
5	659.56
5	546.37
5	606.79
5	577.19
5	596.92
5	677.33
5	415.56
5	708.87
5	612.92
5	567.44
5	648.6
5	814.25
5	564.9
5	683.62
5	769.54
5	586.94
5	688.27
5	657.37
5	580.35
5	647.42
5	494.88
5	769.77
5	553.56
5	513.75
5	318.87
5	696.02
5	622.48
5	627.71
5	578.31
5	658.19
5	664.38
5	295.79
5	660.08
5	538.54
5	371.73
5	491.65
5	419.5
5	561.73
5	587.69
5	577.25
5	501.1
5	225.81
5	413.69
5	570.52
5	503.92
5	523.52
5	616.62
5	412.04
5	218.71
5	273
5	423.15
5	543.88
5	621.96
5	528.31
5	540.06
5	543.79
5	575.92
5	794.06
5	575.29
5	965.65
5	651.92
5	490.83
5	404.12
5	732.6
5	314.94
5	375.44
5	361.15
5	361.69
5	485.48
5	522.44
5	179.88
5	361
5	344.56
5	411.04
5	179.46
5	88.711
5	129.52
5	79.25
5	109.79
5	162.77
5	164.19
5	89.981
5	66.154
5	137.81
5	157.54
5	104.54
5	162.67
5	144.37
5	154.08
5	153.88
5	284.42
5	221.71
5	223.06
5	238.54
5	273.23
5	274.96
5	240.56
5	163.81
5	187.69
5	198.79
5	221.37
5	219.04
5	266.88
5	146.19
5	221.65
5	192.6
5	281
5	321.4
5	220.67
5	156.23
5	246.75
5	247.67
5	215.65
5	248.94
5	336.98
5	342.21
5	243
5	284.1
5	246.29
5	253.87
5	357.02
5	291.12
5	215.33
5	221.17
5	230.37
5	272.4
5	250.75
5	242.27
5	201.56
5	361.42
5	211.54
5	294.56
5	292.19
6	-23.942
6	11.769
6	10.365
6	-35.789
6	-71.481
6	-3.4617
6	102.62
6	-89.019
6	-14.096
6	-4.8462
6	10.538
6	21.635
6	-113.75
6	-58.5
6	-16.885
6	-54.769
6	-73.346
6	-59.692
6	-37.019
6	-12.115
6	7.7883
6	-25.154
6	-13.019
6	-65.135
6	0.80762
6	-55.885
6	-12.981
6	-39.212
6	11
6	-17.75
6	4.9421
6	-26.442
6	-52.019
6	-35.885
6	28.115
6	-7.1155
6	-34.192
6	-7.4424
6	60.827
6	-51.192
6	15.115
6	-11.173
6	-61.789
6	-11.577
6	-5.3079
6	-30.442
6	-94.635
6	-16.019
6	-24.346
6	44.173
6	-82.615
6	-15.404
6	0.76904
6	-84.75
6	-36.442
6	-2.9617
6	9.3269
6	4.3076
6	67.423
6	-17.289
6	31.019
6	16.519
6	30.769
6	-20.635
6	-38
6	-29.673
6	-20.289
6	-28.923
6	-56.923
6	-43.615
6	-56.462
6	-43.769
6	-52.827
[truncated: 163,429 more rows]
