# Supplementary material for: Transcription initiation at a consensus bacterial promoter proceeds via a ‘bind-unwind-load-and-lock’ mechanism
Source: eLife. 2021 Oct 11;10:e70090. doi: 10.7554/eLife.70090 (PMC8536254; doi:10.7554/eLife.70090)
Supplement: Figure 3—source data 1. [file elife-70090-fig3-data1.zip › real time clamp-RNAP binding_LC_100 ms ALEX data.dat]

1	1385.6	1603.4	0.53643
1	1470.2	1309.6	0.47111
1	1180.3	1368.4	0.5369
1	558.94	2390.7	0.81051
1	1314.3	1391.3	0.51423
1	1115.4	2215.9	0.66518
1	1017.8	2113.2	0.67493
1	1220.7	2155.7	0.63846
1	688.34	1590.6	0.69796
1	828.73	1709	0.67344
1	959.7	2009.2	0.67675
1	939.14	1837.7	0.6618
1	674.79	2583.6	0.79291
1	901.49	1771.2	0.6627
1	1070.5	1432.5	0.57231
1	905.93	1297.2	0.5888
1	1038.1	1473.9	0.58674
1	942.17	1403.8	0.59839
1	997.13	900.12	0.47443
1	823.23	1303.3	0.61288
1	930.86	1562.9	0.62672
1	976.95	1182	0.54749
1	927.33	1688.8	0.64553
1	985.86	2211.9	0.6917
1	1001.7	1747.4	0.63563
1	1098.1	2060	0.65229
1	898.54	1157.1	0.56289
1	945.81	1067.3	0.53017
1	805.05	1831	0.6946
1	683.39	1100.6	0.61693
1	1037.9	1429	0.57927
1	957.88	1197.3	0.55555
1	964.16	1790.7	0.65001
1	917.34	2166.5	0.70253
1	911.64	1250.7	0.5784
1	846.12	1815.5	0.6821
1	859.89	1791.2	0.67565
1	807.08	1961.7	0.70851
1	832.23	1592	0.6567
1	1102.6	1551	0.58449
1	863.01	1765.2	0.67164
1	819.57	1090.6	0.57094
1	908.95	1647.2	0.64441
1	992.56	1991.3	0.66736
1	940.04	2010	0.68135
1	933.6	1867.6	0.66671
1	829.93	1551.3	0.65147
1	916.37	2024.4	0.68839
1	841.4	2323.1	0.73411
1	774.21	2188.5	0.73868
1	711.72	1834.6	0.72049
1	1260.7	2138.1	0.62907
1	930.76	2296.5	0.71159
1	866.51	2136.7	0.71147
1	797.79	2137.6	0.72822
1	1174.9	2350.9	0.66677
1	1834	2307.5	0.55717
1	989.13	2145.9	0.68449
1	1196.2	1899	0.61353
1	1029.6	2377.5	0.69781
1	983.7	2052.4	0.676
1	974.47	2564.5	0.72465
1	910.73	2804.6	0.75487
1	853.33	2378.7	0.73598
1	935.49	1861.9	0.66558
1	1137.4	2314.7	0.67052
1	1169.6	2387.8	0.67122
1	1028.8	2197.2	0.68109
1	1048.7	2173.2	0.67451
1	988.36	2605.1	0.72496
1	1107.2	2376.2	0.68215
1	1052.9	2402.2	0.69526
1	1142.3	2627.1	0.69695
1	873.02	2481.8	0.73977
1	1141.4	2510.6	0.68746
1	848.88	2228.2	0.72413
1	842.94	1494.3	0.63934
1	1038.6	1652.1	0.614
1	718.79	1177.2	0.62089
1	1095.6	1155.4	0.51328
1	1186.2	1680.4	0.5862
1	1165.7	1241.3	0.5157
1	919.48	1123.7	0.54998
1	1118.9	1490.8	0.57125
1	1446.1	704.55	0.3276
1	1194.1	1445.2	0.54757
1	1426.2	1641.1	0.53503
1	1376.6	1231.7	0.47222
1	1092.6	1924.4	0.63785
1	1102.9	1977.1	0.64192
1	1110.8	1377.6	0.55361
1	1508	1057.6	0.41222
1	988.07	1118.8	0.53102
1	974.75	1540.3	0.61243
1	1343.1	1829.7	0.57668
1	1417.8	1984.9	0.58333
1	1117.6	2278	0.67087
1	1132.2	1357.6	0.54526
1	946.57	2020.1	0.68093
1	1026.9	1722	0.62643
1	1102.9	1184.2	0.51777
1	1059.4	1493.9	0.58509
1	1576	1769.6	0.52893
1	1013	1236.4	0.54966
1	1233.5	2221.8	0.64301
1	870.58	2053.4	0.70226
1	997.43	2299.3	0.69745
1	1106.1	2242.8	0.66971
1	979.55	2065.6	0.67832
1	1276.6	2114.5	0.62354
1	1096.4	2207.8	0.66818
1	992.9	1954.2	0.66309
1	1127.3	1599.7	0.58662
1	1372.6	1108	0.44667
1	1175.6	1006.7	0.4613
1	1193.4	1426.1	0.54442
1	1232.9	1348.4	0.52237
1	1334.9	1688.2	0.55843
1	2452.1	903.93	0.26935
1	2098.4	1355.9	0.39253
1	1948.7	1466.8	0.42945
1	1494.4	1601.6	0.51731
1	1779	1434.2	0.44635
1	1703	1418.2	0.45438
1	1715.4	1029.6	0.37508
1	1300.1	1158.1	0.47112
1	1771.3	1770.4	0.49987
1	1544.8	1213.6	0.43997
1	1755.9	1135.8	0.39278
1	1696.8	1106.5	0.39471
1	1518.8	616.78	0.28881
1	2025.5	583.98	0.22379
1	1974.2	626.38	0.24086
1	1817.7	538.27	0.22847
1	1412.2	1545.6	0.52255
1	1697.1	1776	0.51136
1	1277.5	1741.5	0.57685
1	1516.9	1700.1	0.52847
1	2222.5	1260	0.36181
1	1329	1534.8	0.53593
1	1674.1	1605.7	0.48957
1	1533.1	1846.4	0.54635
1	1550.1	986.3	0.38886
1	1466.3	1577.7	0.5183
1	1584	1435.9	0.47548
1	1528.9	1820.5	0.54353
1	1641.6	1719.5	0.51159
1	1572.8	2237.6	0.58723
1	1448	1898.8	0.56735
1	1590.1	1696.8	0.51623
1	1351	1920.1	0.58699
1	1444.2	1347.2	0.48263
1	1794.3	778.61	0.30262
1	2041.2	1088.5	0.3478
1	1908.3	1324	0.40962
1	1684.1	1176	0.41117
1	1901	1126.8	0.37215
1	1990.1	1273.8	0.39027
1	1911.4	1431.6	0.42824
1	1914.2	1662	0.46474
1	1983.6	1349.7	0.40491
1	1399.3	1773	0.5589
1	1273.1	1844.7	0.59167
1	1117.2	780.49	0.41128
1	1418.9	933.19	0.39675
1	1435.1	1360.6	0.48668
1	928.97	1453.9	0.61015
1	938.75	1663.8	0.6393
1	1076.1	1577.1	0.59441
1	1331.9	2153.4	0.61785
1	1319.1	857.22	0.39389
1	1681.9	1730.8	0.50716
1	1533	638.14	0.29392
1	1348	1728.9	0.5619
1	1346.8	2223.4	0.62277
1	1976.9	1782.8	0.47419
1	3262.2	814.03	0.1997
1	3331.7	712.71	0.17622
1	2683.8	711.28	0.2095
1	1964.8	1345.9	0.40653
1	1952.7	1270.6	0.39419
1	1962	1404.7	0.41723
1	1317.1	1362.4	0.50845
1	1606.7	1230.6	0.43372
1	3382.3	733.63	0.17824
1	2893.8	792.18	0.21492
1	2909.8	685.31	0.19062
1	1578.4	434.41	0.21582
1	3270.8	780.23	0.1926
1	3098.6	650.35	0.17348
1	3210	651.59	0.16874
1	3269	722.81	0.18107
1	3669.1	572.62	0.135
1	3150.4	653.34	0.17176
1	3098.9	893.64	0.22383
1	1977.5	530.02	0.21137
1	2237.2	715.77	0.24239
1	2834.2	646.81	0.18581
1	2385.7	910.14	0.27615
1	2843.9	921.24	0.24468
1	2575.3	843.78	0.24679
1	2506.3	932	0.27106
1	2504.2	893.75	0.26303
1	2798.9	965.79	0.25654
1	2268.8	780.68	0.256
1	2424.3	639.7	0.20878
1	2409.8	658.88	0.21471
1	2705.7	577.78	0.17597
1	2282.2	848.99	0.27114
1	1371.7	1248.9	0.47657
1	1418.9	1297.4	0.47764
1	1698.9	1180.4	0.40996
1	1287.2	1145.2	0.47081
1	1488.5	1711	0.53477
1	1411.6	1467	0.50962
1	1537.8	1559.9	0.50357
1	1521.2	1285.7	0.45805
1	1772.6	1247.9	0.41314
1	1391.8	1636.9	0.54046
1	1840.6	1410.9	0.43392
1	1349.5	1393.5	0.50802
1	1686.2	1678.8	0.4989
1	2260	797.55	0.26085
1	1587.1	1683.2	0.51469
1	1485.1	1431.3	0.49078
1	1576.4	1615.8	0.50617
1	1705.7	1610.3	0.48562
1	1506.6	1595.6	0.51434
1	1946.5	1433.2	0.42406
1	3625.7	867.11	0.193
1	2721.1	869.22	0.2421
1	3181.5	808.45	0.20262
1	2334.5	704.15	0.23173
1	2542.3	535.12	0.17389
1	3268.5	633.02	0.16225
1	3134.2	753.94	0.19391
1	3440.2	583.31	0.14498
1	3330.7	971.33	0.22578
1	3070.6	582.46	0.15944
1	3185.2	686.13	0.17723
1	2888.1	924.4	0.24247
1	2483.1	572.29	0.18731
1	3041.4	548.87	0.15288
1	1892.8	587.06	0.23673
1	2691.4	602.99	0.18304
1	3026.3	694.5	0.18665
1	3337.7	833.05	0.19974
1	2802.7	876.2	0.23817
1	3144.4	633.8	0.16775
1	2180.1	808.29	0.27048
1	2075.8	421.43	0.16876
1	2139	549.79	0.20447
1	1497.9	417.79	0.21809
1	1200.8	440.04	0.26818
1	2614.6	763.4	0.22599
1	768.22	283.24	0.26938
1	855.74	412.84	0.32543
1	1281.8	456.44	0.26259
1	2865.5	859.73	0.23079
1	1198	375.92	0.23884
1	1258.5	337.72	0.21157
1	2012.3	492.73	0.1967
1	2958	838.05	0.22077
1	3106.6	913.65	0.22726
1	3195.6	559.7	0.14904
1	3030	778.58	0.20443
1	3100.4	625.82	0.16795
1	3207.4	492.05	0.13301
1	1999.2	481.16	0.19399
1	1389.7	1347	0.4922
1	2191.7	1010.3	0.31552
1	1119.4	1506.5	0.57371
1	1577.5	1001.1	0.38823
1	2036.5	1185.3	0.3679
1	2182.3	649.82	0.22945
1	3018	590.99	0.16375
1	3372.9	951.76	0.22008
1	3199.2	715.03	0.18267
1	2594	565.66	0.17903
1	2309.9	562.66	0.19587
1	3215.7	713.3	0.18155
1	2590.6	780.34	0.23149
1	2583.4	653.42	0.20187
1	2534.7	530.44	0.17306
1	1272.2	402.73	0.24045
1	844.1	234.29	0.21726
1	1100.4	356.38	0.24464
1	995.16	243.21	0.1964
1	1011.3	505.27	0.33317
1	1253.4	430.72	0.25575
1	3101.3	565.36	0.15419
1	3206.9	794.43	0.19854
1	3022.4	801.47	0.2096
1	2622.8	408.27	0.1347
1	1855.7	482.81	0.20646
1	3278.4	568.82	0.14785
1	3183.5	711.55	0.18268
1	2936.5	441.46	0.13069
1	2369.9	613.55	0.20565
1	2121.2	630.89	0.22924
1	3155.9	797.97	0.20182
1	2850.7	749.7	0.20823
1	3250.4	786.7	0.19487
1	3346.5	741.04	0.18129
1	2709.9	729.18	0.21203
1	3338.4	628.6	0.15846
1	3242.9	959.97	0.22841
1	2909.8	886.23	0.23346
1	2960.9	984.21	0.24948
1	3219.2	773.41	0.19371
1	3060.4	797.98	0.20682
1	3255.5	942.54	0.22452
1	3107.6	680.38	0.17962
1	2133.8	600.68	0.21967
1	3006.3	455.33	0.13154
1	2226	583.07	0.20757
1	3306.3	960.09	0.22504
1	2919	581.81	0.16619
1	2776.9	701.87	0.20176
1	2849.6	660.68	0.18821
1	2960.3	513.79	0.14789
1	2721.6	643.61	0.19125
1	2953.6	565.56	0.16071
1	2764.3	590.27	0.17596
1	2911.1	642.96	0.18091
1	2714.3	665.7	0.19695
1	2811.2	775.59	0.21624
1	3179.9	652.65	0.17029
1	2847.6	568.04	0.16631
1	2772.7	654.24	0.19091
1	2653.8	683.21	0.20474
1	2726.4	612.73	0.1835
1	2858	413.74	0.12646
1	2736.3	599.99	0.17984
1	2687.7	344.42	0.11359
1	2963.7	543.53	0.15497
1	2887.6	472.78	0.14069
1	2728.9	617.18	0.18445
1	2551	471.95	0.15612
1	2691	686.3	0.20321
1	3085	638.98	0.17159
1	2763.2	551.03	0.16626
1	2832.7	803.99	0.22108
1	2938.4	649.28	0.18097
1	2689.6	718.71	0.21087
1	2663.6	439.75	0.1417
1	3031.6	622.76	0.17042
1	3232.4	638.66	0.16498
1	3168.6	778.07	0.19715
1	2128.8	573.42	0.2122
1	1270.1	576.51	0.3122
1	1131.3	430.47	0.27563
1	2696.3	875.87	0.24519
1	2987.8	821.75	0.21571
1	2941.5	654.33	0.18197
1	2908.7	731.61	0.20097
1	3462.3	627.48	0.15343
1	3209.6	754.48	0.19033
1	2644.6	659.69	0.19965
1	3081	682.68	0.18139
1	2661.1	629.97	0.19142
1	2502.7	777.81	0.2371
1	3586.6	639.07	0.15124
1	3407.3	773.77	0.18507
1	3153	817.68	0.20593
1	3331.4	602.47	0.15315
1	3088.9	790.41	0.20375
1	2558.2	659.24	0.2049
1	1679.8	443.98	0.20905
1	904.33	360.62	0.28509
1	771.24	307.73	0.28521
1	807.13	311.28	0.27832
1	933.8	225.65	0.19462
1	1073.4	200.44	0.15735
1	952.97	503.36	0.34564
1	1161.1	359.33	0.23633
1	941.5	634.99	0.40279
1	972.62	231.5	0.19226
1	1061.2	339.76	0.24252
1	931.21	371.88	0.28538
1	932.73	192.78	0.17128
1	883.89	366.6	0.29317
1	887.85	287.97	0.24491
1	859.93	295.17	0.25554
1	896.05	467.62	0.34291
1	900.07	333.24	0.2702
1	983.83	302.83	0.23536
1	957.06	210.17	0.18006
1	852.07	304.4	0.26321
1	695.36	309.63	0.30809
1	832.34	341.11	0.29069
1	874.6	189.41	0.17802
1	1047.3	389.64	0.27116
1	906.34	404.77	0.30872
1	961.99	465.37	0.32604
1	2923.9	435.82	0.12972
1	2651	555.72	0.1733
1	2933.4	518.64	0.15024
1	1444.4	1204.9	0.4548
1	1173	1700.3	0.59176
1	1218.2	1182.5	0.49256
1	1343	1234.7	0.47899
1	1404.8	1589.5	0.53084
1	1352.8	1399.3	0.50845
1	1291.1	1651.2	0.56119
1	1087.4	1602.8	0.59579
1	1980.1	427.48	0.17756
1	2092.3	484.01	0.18787
1	3252.5	794.07	0.19623
1	3142.2	782.83	0.19945
1	1878.2	510.82	0.21382
1	1077.9	209.17	0.16252
1	2905	581.52	0.16679
1	1094.3	1463.4	0.57215
1	1218.7	1474.1	0.54742
1	1581.4	1052.1	0.39951
1	1336.5	1243.3	0.48194
1	1222.8	1373.5	0.52902
1	1155.4	1229	0.51543
1	1066.5	1472.4	0.57994
1	1511.6	1577.4	0.51065
1	1153.7	1086.8	0.48507
1	1151.3	1324.7	0.53502
1	1198.5	1062.6	0.46995
1	1238.5	1431.6	0.53616
1	1297.2	1457.4	0.52908
1	1157.2	1676.5	0.59163
1	1426.2	1036.3	0.42083
1	1333.1	1247.1	0.48333
1	1520.6	1527.9	0.5012
1	1306.8	1167.6	0.47187
1	1341.3	1466.7	0.52233
1	1081.5	1649.3	0.60396
1	3106.9	649.48	0.1729
1	3556.2	696.18	0.16372
1	2748.5	494.52	0.15249
1	3548.7	713.31	0.16736
1	2937.7	535.84	0.15426
1	1382.8	1719.6	0.55428
1	1452.6	1509.4	0.50959
1	1395.2	1559.1	0.52774
1	1439	1336	0.48144
1	1494	1290	0.46336
1	1173.9	1621.7	0.58009
1	1233.9	1570.7	0.56004
1	1445.9	1524.3	0.5132
1	1489.5	1309.2	0.46779
1	1281.2	1504.2	0.54003
1	1520.2	1349.1	0.47018
1	1003	1553.3	0.60764
1	1229	1393.4	0.53135
1	3182.5	588.8	0.15613
1	3209.9	470.47	0.12783
1	3495.3	614.98	0.14962
1	2810.2	438.88	0.13508
1	2841.9	592.32	0.17248
1	2572.4	720.74	0.21886
1	3263.2	766.96	0.19031
1	3091.3	925	0.23031
1	2782	568.34	0.16964
1	1488.6	612.76	0.2916
1	2809.5	459.1	0.14046
1	2783.9	801.78	0.22361
1	2326.6	621.18	0.21073
1	1654.3	378.52	0.1862
1	2943.1	637.86	0.17813
1	3222	583.96	0.15343
1	3391.2	735.29	0.17819
1	3004.2	662.57	0.1807
1	1175.8	1344.1	0.53339
1	1266.3	1411.4	0.52709
1	1141.8	1597.2	0.58313
1	1319.3	1223.5	0.48116
1	1291	1723.8	0.57178
1	1284	1356	0.51364
1	1192.6	1327.2	0.52671
1	1370.9	1231.2	0.47316
1	988.17	1384.1	0.58345
1	1259.3	1198.4	0.48761
1	1060.2	1436.7	0.57539
1	1397.9	1494.9	0.51677
1	1441.9	1598.2	0.52571
1	1123	1576.8	0.58404
1	1203.2	1573.5	0.56668
1	1177	1533.5	0.56576
1	1296.5	1581.4	0.5495
1	1373.1	1592.9	0.53705
1	1523.7	1475.1	0.4919
1	1138.5	1551.1	0.5767
1	1157	1200.8	0.50929
1	1374.1	1470.6	0.51696
1	1134.5	1653.4	0.59306
1	1136.6	1574.2	0.58071
1	1129.9	1420.7	0.55701
1	1047.3	1456	0.58163
1	1345.6	1583.3	0.54058
1	1135.8	1482	0.56612
1	1069.8	1357.8	0.55932
1	1058.8	1414.7	0.57194
1	1214.5	1465.8	0.54688
1	1066.6	1425.9	0.57208
1	1481.7	1804.7	0.54914
1	1107.3	1628.7	0.59529
1	1283.5	1598.5	0.55465
1	1335.7	1651	0.55278
1	1036.8	1298.3	0.55599
1	1359.1	1802.7	0.57015
1	813.03	1265.9	0.60892
1	1455.1	1383.5	0.48739
1	1147.9	1629.4	0.58668
1	1542.8	1491	0.49146
1	1187.5	1300.2	0.52265
1	1296.9	1399	0.51894
1	1183.8	1401.4	0.54209
1	1255.9	1704.8	0.57581
1	1222.2	1458.7	0.54411
1	1193.8	1832.1	0.60547
1	1248.2	1484.4	0.54322
1	1444.8	1526.8	0.5138
1	1296.6	1968.1	0.60284
1	1232	1429.8	0.53716
1	1202.9	1390.7	0.5362
1	1479.7	1946.4	0.56811
1	1117.1	1458.7	0.56631
1	1344	1750.6	0.5657
1	1356.2	1489.3	0.52339
1	1541.8	1519.8	0.49641
1	1332.7	1443	0.51987
1	1212.4	1282.2	0.51399
1	2793.1	531.38	0.15984
1	2865.9	717.57	0.20024
1	3024.4	665.48	0.18035
1	2717.7	864.22	0.24127
1	3090.3	817.5	0.2092
1	3093	735.54	0.19212
1	3023.4	753.72	0.19955
1	3262.5	660.91	0.16845
1	3340.1	797.03	0.19265
1	3009.2	753.79	0.20032
1	3183.1	557.09	0.14895
1	2637.3	588.65	0.18247
1	2957.4	541.22	0.1547
1	3056.6	641.14	0.17339
1	2567	583.41	0.18519
1	2781.7	859.87	0.23613
1	1167.6	1644.4	0.58478
1	1093.6	1675.1	0.60501
1	1201.9	1615.6	0.57342
1	1508.2	1741.7	0.53592
1	1345.5	1839.7	0.57758
1	1429.9	1389.1	0.49276
1	1376.7	1599	0.53735
1	1152.4	1521.2	0.56897
1	1197.8	1394.7	0.53797
1	883.34	1397.4	0.6127
1	1076.9	1497.1	0.58162
1	1403	1917.8	0.57751
1	1121.7	1492.2	0.57087
1	1189.6	1227.4	0.50782
1	1398.5	1624.2	0.53733
1	3014.1	567.25	0.15839
1	3334.7	732.54	0.18011
1	2672.3	461.23	0.14719
1	2646.1	564.69	0.17587
1	3160.3	544.49	0.14697
1	3359.4	871.65	0.20601
1	3082.7	785.3	0.20302
1	2845.2	526.59	0.15618
1	2476.9	549.31	0.18152
1	2977.9	590.75	0.16554
1	2346	891.31	0.27532
1	1377.7	1359	0.49658
1	964.81	1355.3	0.58415
1	1263.6	1570.4	0.55413
1	1197.1	1304.4	0.52145
1	1196.4	1394.3	0.53819
1	1201.6	1264.9	0.51283
1	752.56	1249.8	0.62416
1	1262.8	1532.5	0.54824
1	1412.1	1317.1	0.4826
1	1253.1	1553.7	0.55355
1	1276.7	1366.1	0.51691
1	1191.6	1403.2	0.54077
1	1207.1	1329.6	0.52415
1	1087.6	1556.6	0.58868
1	1227.9	1209.7	0.49627
1	1374.3	1763.9	0.56207
1	1341.7	1684.4	0.55662
1	1315.4	1639	0.55477
1	1160.5	1415.6	0.54951
1	1314.6	1453.4	0.52507
1	1075.6	1647.4	0.60499
1	1049.3	1434	0.57746
1	1184.4	1734.6	0.59424
1	1251.2	1586.7	0.55911
1	1104.1	1485.6	0.57366
1	1334	1623	0.54887
1	1262.5	1115.5	0.46909
1	1258.3	1610	0.56131
1	1191.4	1477	0.55352
1	1421.7	1601.6	0.52975
1	1329	1583.1	0.54363
1	1137.1	1311.2	0.53556
1	1163.1	1502.9	0.56373
1	1197.8	1551	0.56425
1	1212.1	1284.1	0.51442
1	1403.3	1310	0.48281
1	1117.7	1603.3	0.58923
1	1195	1556.9	0.56575
1	1468.9	1790.9	0.54939
1	1203.4	1724.7	0.58902
1	1272.9	1538.4	0.54722
1	1335.1	1608.9	0.5465
1	1471	1455.1	0.49728
1	1223.6	1792.9	0.59436
1	1170.7	1718.6	0.59482
1	1071	1417.7	0.56965
1	1333	1685.8	0.55843
1	1311.6	1495.5	0.53276
1	1431.8	1381.5	0.49106
1	1127.7	1511	0.57263
1	1152.3	1452.4	0.55761
1	1302.8	1558.9	0.54475
1	1240.2	1746	0.58469
1	1261.7	1511.4	0.54502
1	1529.9	1641.5	0.51759
1	1493.4	1512.3	0.50314
1	1311.8	1707.7	0.56556
1	1174.1	1391.6	0.54239
1	1097.9	1346.3	0.55081
1	2742.3	737.3	0.21189
1	3123.9	646.44	0.17145
1	1138.4	1348.3	0.5422
1	951.9	1576.2	0.62347
1	1191	1380.5	0.53685
1	1334.7	1642.3	0.55166
1	1234	1707.6	0.5805
1	1178.7	1462.4	0.55371
1	1076.3	1484.2	0.57965
1	1346.8	1450.8	0.51859
1	1188.3	1606	0.57474
1	1303.2	1473.9	0.53073
1	812.67	1673.1	0.67307
1	1205.9	1374.9	0.53274
1	1316.3	1631.6	0.55348
1	1278.3	1847.3	0.59102
1	1206.2	1676	0.5815
1	1042.1	1586.8	0.6036
1	1105.1	1732.5	0.61055
1	1287.6	1546.4	0.54566
1	1186.7	1393.7	0.54011
1	1042.8	1220.6	0.53928
1	1049.2	1316.7	0.55653
1	940.04	1467.6	0.60956
1	1349.8	1505.5	0.52727
1	1333.3	1286.7	0.49111
1	1408.4	1587.7	0.52992
1	1460.8	1343.4	0.47907
1	1111.8	1311.9	0.54128
1	1079.6	1493.9	0.58049
1	1187.5	1627.8	0.5782
1	1244.3	1264.1	0.50395
1	1147.1	1711.4	0.59871
1	1398.7	1390.1	0.49846
1	1204.2	1305.9	0.52026
1	1307.6	1144.5	0.46674
1	1062.3	1450.3	0.57721
1	1269.4	1405.5	0.52544
1	1398.6	1125.2	0.44584
1	1092.7	1850.9	0.62879
1	1340.5	1611.4	0.54589
1	1093.8	1495	0.57749
1	1372.9	1481	0.51894
1	1067.6	1625.9	0.60364
1	1314.5	1389.3	0.51383
1	1509.2	1331.3	0.46869
1	1148.6	1226.4	0.51638
1	1454.7	1777	0.54987
1	1183.3	1487.1	0.55688
1	1414.5	1543.7	0.52184
1	1430.6	2115.7	0.59659
1	1254.6	1356.8	0.51957
1	1342.8	1291.3	0.49022
1	1204.6	1614.7	0.57273
1	1338.1	1253.2	0.48362
1	993.97	1034.3	0.50994
1	1147.9	1339.6	0.53853
1	1485.6	1701.1	0.53381
1	1282.8	1447.1	0.53009
1	1341.6	1487.2	0.52574
1	1231.6	1280	0.50964
1	1174.3	1364.6	0.53748
1	1198.5	1369.8	0.53335
1	1215.4	1463.4	0.54629
1	1298.2	1430.9	0.52431
1	1184.6	1480.4	0.5555
1	1170.2	1537	0.56775
1	1493.1	1293.2	0.46413
1	1161.2	1229.8	0.51435
1	2525.5	744.57	0.22769
1	2898.2	553.69	0.1604
1	2528.5	832.16	0.24762
1	1199.3	1589.8	0.57
1	1094.3	1327.6	0.54816
1	1542.1	1613.9	0.51138
1	1190.2	1441.7	0.54778
1	1082.4	1505	0.58166
1	1403	1643.7	0.5395
1	1070.4	1215.8	0.5318
1	1467.7	1330	0.47539
1	1003.3	1576.2	0.61105
1	1026.9	1347.6	0.56753
1	1324.2	1515	0.5336
1	1262.7	1335.1	0.51393
1	1230	1617.4	0.56803
1	1191.8	1265.7	0.51504
1	1339	1503.6	0.52895
1	1378.4	1622.6	0.54069
1	1277.9	1284.9	0.50137
1	1329.3	1632.2	0.55114
1	1235	1447.7	0.53964
1	1298.6	1356.7	0.51094
1	1239.4	1587.4	0.56155
1	1420.7	1227.4	0.4635
1	1222.2	1050.2	0.46215
1	1548.6	1361.2	0.4678
1	1102.5	1373.7	0.55476
1	1120.1	1797.4	0.61608
1	1141.9	1327.8	0.53764
1	994.35	1461.4	0.59509
1	1069.6	1320.8	0.55254
1	1369.6	1224.8	0.47209
1	1278.6	1613.2	0.55785
1	1247.5	1450.8	0.53767
1	1190.8	1401.4	0.54062
1	1251.7	1609.7	0.56256
1	1162.8	1646.4	0.58607
1	1121.4	1269.9	0.53105
1	1288.5	1315.6	0.5052
1	1211.1	1681.7	0.58134
1	899.76	1357.2	0.60134
1	1369.1	1427.1	0.51037
1	1266.8	1240	0.49465
1	1312.8	1213.1	0.48026
1	1530.9	1520.8	0.49835
1	1001.3	1315	0.56772
1	1105.9	1343.3	0.54846
1	887.5	1298.5	0.59401
1	1076	1186.7	0.52446
1	1196.3	1168.3	0.49408
1	1283.3	1230.5	0.4895
1	1350.2	1494.4	0.52535
1	1200.4	1579.3	0.56815
1	1348.6	1553.8	0.53535
1	1229.3	1657	0.57409
1	1105.7	1684.8	0.60376
1	1391.7	1493.7	0.51768
1	1119.6	1232.5	0.524
1	1068.6	1257.7	0.54064
1	1464.7	1252.1	0.46087
1	2700	562.35	0.17238
1	1549.3	713.76	0.3154
1	3066.2	559.37	0.15428
1	2885.4	633.57	0.18004
1	3107.9	807.07	0.20615
1	2863.6	771.72	0.21228
1	3025.7	766.42	0.20211
1	3185.1	879.99	0.21647
1	2079.6	500.97	0.19413
1	3021.8	540.01	0.15161
1	2993.1	835.44	0.21821
1	3873.1	962.06	0.19897
1	2933.3	628.42	0.17644
1	2803.1	619.93	0.18111
1	3297.3	691.07	0.17327
1	3074.5	976.67	0.24108
1	3064.3	709.63	0.18803
1	3034.1	737.14	0.19546
1	2802.1	583.27	0.17229
1	3127.4	673.46	0.17719
1	2970.1	932.4	0.23892
1	3114.3	552.09	0.15058
1	3258.3	654.26	0.16722
1	2981.9	630.69	0.17458
1	2673	495.7	0.15644
1	3264.4	491.78	0.13093
1	3190.3	731.83	0.18659
1	3361	552.41	0.14116
1	3658.2	686.03	0.15792
1	3660.1	778.22	0.17534
1	3509.1	896.15	0.20343
1	4007.2	676.29	0.1444
1	3439.2	815.4	0.19165
1	3695.4	570.6	0.13376
1	1796.2	1521.1	0.45854
1	1689.7	1579.1	0.48308
1	1696.9	1690.9	0.49911
1	1514.6	1158.9	0.43348
1	1568.1	1268.6	0.44721
1	1789.8	1638.6	0.47795
1	1883	1577.3	0.45583
1	1653.4	1751.9	0.51446
1	3044.2	1009.6	0.24905
1	3626.7	584.43	0.13878
1	3539.3	853.71	0.19433
1	3246.6	602.25	0.15648
1	3364.3	1107.6	0.24768
1	2969.7	1115	0.27297
1	3095.4	757.99	0.19671
1	3264	815.08	0.19982
1	2275.7	755.83	0.24932
1	3109	731.5	0.19047
1	3950.9	670.83	0.14515
1	3514.7	584.3	0.14255
1	3654.8	584.34	0.13784
1	3558.6	802.77	0.18406
1	3357.3	730.81	0.17876
1	3140.7	791.16	0.20122
1	3488.4	589.74	0.14461
1	3649	790.81	0.17812
1	3450	987.54	0.22254
1	3475.4	539.78	0.13443
1	3358.7	695.86	0.17162
1	3796.3	588.98	0.13431
1	3236	680.93	0.17384
1	3729.7	698.96	0.15783
1	2338.8	1328.8	0.36231
1	1771	1456.3	0.45124
1	2178.5	1272.8	0.36879
1	3079.5	1078.6	0.2594
1	1885.3	1360.1	0.41909
1	2611.4	1004.2	0.27774
1	4176.3	829.9	0.16577
1	3631.3	809.69	0.18232
1	1627	1473.9	0.47531
1	1607.2	1601.6	0.49913
1	1652.7	1272.4	0.43499
1	1628.2	1329.8	0.44956
1	1721.5	1548.7	0.47358
1	1590.2	1731.7	0.5213
1	1525.6	1334.4	0.46657
1	2151.5	1249.5	0.36739
1	1693.6	1624.1	0.48953
1	1734.6	1430.6	0.45198
1	1712.8	1547.7	0.47468
1	1914.8	1660	0.46436
1	1683.7	1773.5	0.51299
1	1462.8	1514.6	0.5087
1	1560.1	1547.5	0.49797
1	1965.4	1615.2	0.4511
1	1886.8	1424.7	0.43023
1	2005	1817.4	0.47546
1	1710.1	1629	0.48786
1	1557.8	1574.7	0.5027
1	1379.8	1578.8	0.53363
1	1529.6	1414.7	0.48049
1	1690.2	1517.5	0.47308
1	1606.8	1213.7	0.43031
1	1641.2	1410.9	0.46227
1	1685.6	1739.9	0.50793
1	1427.8	1523.3	0.51618
1	1674.6	1621.8	0.49199
1	1518	1901.1	0.55602
1	1846.9	1843	0.49947
1	1587.1	1834.5	0.53615
1	1416.6	1593	0.52931
1	1562.7	1536.5	0.49577
1	1634.9	1754.1	0.51759
1	1913.8	1324.4	0.40899
1	1716.2	1562.7	0.47659
1	2086.1	1571.7	0.42968
1	1586.6	1584.7	0.4997
1	1679.8	1395.6	0.45379
1	1511.2	1146.7	0.43143
1	2276.3	1313.2	0.36584
1	1619.7	1205	0.42659
1	1667.6	1231.6	0.42481
1	1904.3	1657.6	0.46537
1	1785.7	1282.1	0.41792
1	1941.9	1717.8	0.46938
1	1941	1835	0.48596
1	1695.7	1252.2	0.42478
1	1942	1499.6	0.43573
1	1725.2	1423.7	0.45213
1	1926.1	1606.9	0.45483
1	2064.5	1511.8	0.42273
1	1822.9	1256.7	0.40807
1	1665.7	1520.9	0.47728
1	1763	1315.8	0.42737
1	1529.5	1707.1	0.52744
1	1841.2	1345.1	0.42215
1	1641.9	1394.7	0.4593
1	1647.7	1468.6	0.47126
1	1765.5	1588.1	0.47355
1	1478.8	1486.9	0.50137
1	1886.7	1576.3	0.45518
1	1473.9	1225.8	0.45405
1	1427.7	1160.5	0.44838
1	1670.4	1491.6	0.47173
1	1383.5	1228.4	0.47031
1	1526.8	1540.3	0.5022
1	3317.8	571.86	0.14702
1	3491.8	629.25	0.15269
1	2689.7	638.9	0.19194
1	3381.8	1444.2	0.29925
1	3177	732.5	0.18736
1	3059.5	634.44	0.17175
1	3230	1147.1	0.26207
1	2834.7	586.51	0.17143
1	3447.5	919.34	0.21053
1	3189.6	518.43	0.13981
1	3475.5	697.91	0.16723
1	2722.6	486.93	0.15171
1	1811.7	1503	0.45343
1	1890.2	1322.6	0.41167
1	1653	1579.1	0.48857
1	1640.5	1513.7	0.4799
1	1595.8	1534.7	0.49024
1	1700.6	1718.7	0.50265
1	1745	1455.1	0.4547
1	1580.4	1587.2	0.50107
1	1725.3	1446.6	0.45607
1	1578.5	1520.3	0.49061
1	1644.2	1169.4	0.41562
1	1502	1309.9	0.46584
1	1712.9	1266.7	0.42512
1	1405.4	1697.7	0.5471
1	1513.9	1295.8	0.46119
1	1842.4	1502.8	0.44924
1	1546.5	1528.1	0.49701
1	1541.7	1492.7	0.49193
1	2099.4	1542.4	0.42353
1	1570.4	1667.7	0.51502
1	1564.9	1411.9	0.4743
1	1839	1164.6	0.38773
1	1870.7	1355.1	0.42008
1	1671.7	1498	0.4726
1	1911	1418.7	0.42607
1	1583.5	1522.6	0.4902
1	1697.7	1354.3	0.44374
1	3615.7	670.98	0.15653
1	1968.4	1315.1	0.40052
1	3012.9	827.24	0.21542
1	2372.3	603.02	0.20267
1	2622	757.87	0.22423
1	3044.4	518.45	0.14552
1	3189	570.63	0.15178
1	2904.6	677.53	0.18914
1	3204.9	748.96	0.18943
1	2444.6	547.59	0.18301
1	2758.7	580.91	0.17395
1	3357.6	690.79	0.17063
1	2903.2	619.46	0.17585
1	2556.2	1058.6	0.29285
1	1841	1634.6	0.47031
1	2007.3	1582	0.44075
1	1733.6	1720.9	0.49816
1	1949.3	2140.7	0.5234
1	1890.9	1648.9	0.46582
1	1878	1761.1	0.48394
1	1573.9	1230.5	0.43877
1	1916.8	1519.1	0.44213
1	1753.7	1374.1	0.43932
1	1908.5	1385	0.42053
1	1590.4	1504.8	0.48617
1	1591.6	1341.2	0.45731
1	1639.3	1658.5	0.50291
1	1953.2	1716.4	0.46773
1	2114.7	1892.7	0.4723
1	1812.8	1290	0.41575
1	1856.8	1487	0.4447
1	1744.4	1848.1	0.51443
1	3099.4	919.54	0.2288
1	3284.1	628.47	0.16063
1	3226.9	936.57	0.22495
1	1771.6	1235.4	0.41084
1	2705.8	564.94	0.17273
1	2313.9	474.19	0.17008
1	3081.5	484.21	0.1358
1	3425.6	676.76	0.16497
1	3815.6	611.34	0.1381
1	3662.1	726.84	0.16561
1	3351.6	694.59	0.17167
1	3416.7	916.78	0.21156
1	3330.9	785.38	0.1908
1	2903.6	702.51	0.19481
1	3736.6	995.59	0.21039
1	3778.3	883.65	0.18955
1	2194.6	493.5	0.18359
1	2168.1	483.65	0.18239
1	2982.4	825.88	0.21686
2	1300	757.64	0.36821
2	1210.9	692.31	0.36376
2	1123.7	820.66	0.42207
2	1035.3	872.17	0.45724
2	1114.6	852.54	0.43339
2	1050.5	1004.7	0.48886
2	1047.3	918.49	0.46724
2	986.33	731.7	0.42589
2	1061.2	954.38	0.4735
2	1092.9	784.65	0.41791
2	1215.8	798.61	0.39645
2	1209.1	873.64	0.41947
2	1003	971.31	0.49197
2	1177.5	867.24	0.42413
2	1186.6	806.98	0.40479
2	945.37	880.21	0.48215
2	957.79	866.85	0.47508
2	1070.3	834.05	0.43797
2	1141.7	922.45	0.44689
2	1279.3	788.1	0.3812
2	1017.4	718.14	0.41378
2	969.53	739.54	0.43271
2	1065.4	808.82	0.43155
2	1290.5	708.75	0.35451
2	1180.5	831.87	0.41338
2	1087.1	751.71	0.4088
2	1202.1	831.82	0.40897
2	1037.1	884.08	0.46018
2	921.81	858.78	0.4823
2	1223.1	902.97	0.42471
2	1271.4	833.1	0.39587
2	1305.2	606.51	0.31726
2	1366.7	871.18	0.38929
2	1134.7	1055.8	0.48199
2	1240.9	852.91	0.40735
2	1285.8	932.85	0.42046
2	1226.1	870.98	0.41533
2	916.06	979.92	0.51684
2	1143.7	853.28	0.42729
2	1215.3	870.55	0.41736
2	988.46	933.32	0.48565
2	1242.3	843.32	0.40435
2	1036.5	850.53	0.45072
2	1189.9	1100.3	0.48044
2	1168.3	695.72	0.37324
2	1158.4	912.56	0.44065
2	1147.9	828.79	0.41928
2	1124.9	884.82	0.44027
2	1178.4	913.56	0.4367
2	1188	954.28	0.44545
2	1031.5	952.9	0.4802
2	1302.7	1085.3	0.45448
2	1039.2	609.99	0.36987
2	987.86	960.63	0.49301
2	1264.5	717.49	0.362
2	1089.8	844.16	0.43649
2	1055.5	784.2	0.42627
2	1114.7	584.05	0.34381
2	1163	946.52	0.44869
2	1305.2	1079.1	0.45259
2	1348	713.02	0.34595
2	1163.3	1007.1	0.46402
2	998.53	852.33	0.4605
2	1086.8	933.02	0.46193
2	1147.3	632.44	0.35536
2	1176.8	1099.2	0.48295
2	1044.4	817.01	0.43892
2	1137.2	952.86	0.4559
2	1155.1	800.1	0.40922
2	1304.5	1121.3	0.46224
2	1243.9	949.48	0.43288
2	1265.8	985.36	0.43771
2	1275.4	937.89	0.42375
2	1073	1015	0.48611
2	964.35	948.9	0.49596
2	1097.9	910.94	0.45347
2	1076	1139.2	0.51427
2	990.43	828.73	0.45556
2	944.11	917.84	0.49295
2	1010.2	808.27	0.44448
2	1299.9	773.64	0.3731
3	1249	396.51	0.24096
3	1478.8	480.59	0.24528
3	1503.5	422.87	0.21952
3	1309.1	397.64	0.23298
3	1330.1	518.35	0.28042
3	1162.5	325.07	0.21852
3	1180	205.15	0.14811
3	1226.5	405.82	0.24862
3	1375.3	554.14	0.2872
3	1099.4	398.47	0.26602
3	1159.2	331.35	0.2223
3	1249.3	319.64	0.20373
3	1081.5	360.27	0.24988
3	1115.4	235.38	0.17425
3	1212	523.92	0.30181
3	1219.7	242.31	0.16574
3	1200.1	381.53	0.24123
3	1270.5	433.11	0.25423
3	1576.3	341.8	0.1782
3	977.02	225.45	0.18749
3	1486	295.95	0.16608
3	1410.5	380.23	0.21233
3	1352	383.38	0.22092
3	1244.8	377.56	0.23272
3	1672	307.68	0.15542
3	1182.2	429.19	0.26635
3	1290.7	742.74	0.36526
3	1084.8	511	0.32022
3	1320.4	856	0.39331
3	1313.5	1297.6	0.49696
3	1746.2	552.55	0.24037
3	1516	954.63	0.38639
3	1507	828.77	0.35482
3	1434.2	1103.6	0.43486
3	1580.6	1027.5	0.39396
3	1349.8	367.52	0.21401
3	1345.5	371.42	0.21633
3	1544.7	501.05	0.24492
3	1299.3	394.98	0.23313
3	1151.3	836.11	0.4207
3	1235.2	594.79	0.32502
3	1164.9	942.75	0.4473
3	1197.4	518.64	0.30223
3	1429.4	498.3	0.25849
3	1499.1	781.06	0.34255
3	1273.3	706.67	0.35691
3	1231.4	1062.7	0.46323
3	1126.3	681.92	0.37712
3	1177.7	1143.4	0.49261
3	1146.2	717.22	0.38489
3	1064.2	546.84	0.33943
3	1016.7	496.15	0.32796
3	1243.3	585.63	0.3202
3	1171.4	281.76	0.19389
3	1157.8	665.45	0.36498
3	1547.6	756.8	0.32842
3	1395.4	615.08	0.30594
3	1573.1	549.83	0.259
3	1086.6	1197.5	0.52428
3	1235.2	563.9	0.31343
3	1296.9	1080.8	0.45456
3	1269.6	917.74	0.41957
3	1239.4	908.91	0.42308
3	1076.6	845.82	0.43998
3	1317.4	1752.6	0.57088
3	1164.5	1245.9	0.51689
3	1386.9	1034.2	0.42716
3	805.07	506.29	0.38608
4	665.3	720.26	0.51983
4	655.7	746.58	0.5324
4	739.26	514.9	0.41055
4	913.01	678	0.42614
4	689.91	404.08	0.36936
4	866.45	436.41	0.33496
4	809.13	349.03	0.30137
4	701.94	528.69	0.42961
4	885.23	416.18	0.31979
4	645.24	361.78	0.35926
4	653.99	410.69	0.38574
4	957.54	513.17	0.34893
4	822.08	412.67	0.33421
4	827.57	528.61	0.38978
4	736.66	480.84	0.39494
4	884.91	591.53	0.40065
4	635.18	477.89	0.42934
4	698.16	320.32	0.31451
4	847.53	519.38	0.37997
4	714.46	540.53	0.4307
4	613.93	519.61	0.4584
4	830.6	515.94	0.38316
4	601.18	491.91	0.45002
4	906.23	513.62	0.36174
4	607.82	393.42	0.39293
4	838.68	541.92	0.39252
4	786.38	548.05	0.4107
4	805.05	440.67	0.35375
4	748.15	542.66	0.4204
4	973.73	462.05	0.32181
4	827.53	652.27	0.44078
4	730.62	434.64	0.373
4	762.05	408.01	0.34871
4	870.13	470.09	0.35076
4	580.05	409.67	0.41393
4	714.72	239.19	0.25075
4	443.05	394.62	0.47109
4	637.5	405.24	0.38863
4	774.46	673.59	0.46517
4	626.71	557.03	0.47057
4	803.9	528.01	0.39643
4	799.24	347.02	0.30274
4	736.04	542.5	0.42431
4	1018.3	624.78	0.38025
4	771.43	416.3	0.3505
4	757.74	524.27	0.40894
4	729.78	478.22	0.39588
4	712.94	550.92	0.4359
4	781.91	659.27	0.45745
4	763.93	374.22	0.3288
4	738.8	452.82	0.38
4	828.23	451.64	0.35288
4	672.59	503.02	0.42788
4	822.84	674.24	0.45037
4	675.7	407.6	0.37626
4	716.34	463.13	0.39266
4	682.14	448.23	0.39653
4	900.35	393.62	0.3042
4	815.64	453.17	0.35716
4	870.3	551.67	0.38796
4	817.31	344.75	0.29667
4	966.88	385.39	0.28499
4	555.34	612.1	0.52431
4	817.25	415.67	0.33714
4	788.21	672.91	0.46054
4	777.88	513.76	0.39776
4	718.86	314.47	0.30433
4	997.17	370.01	0.27064
4	891.38	558.68	0.38528
4	773.41	407.12	0.34486
4	737.18	294.74	0.28562
4	866.08	289.84	0.25074
4	922.48	536.55	0.36774
4	668.98	525.23	0.43981
4	1021.9	693.85	0.4044
4	816.77	596.74	0.42217
4	818.4	488.42	0.37375
4	737.37	501.94	0.40502
4	668.08	562.82	0.45724
4	712.53	455.38	0.38991
4	807.5	456.68	0.36125
4	783.12	572	0.4221
4	864.23	367.61	0.29842
4	614.56	383.39	0.38418
4	840.09	579.2	0.40809
4	829.73	539.27	0.39392
4	684.04	415.34	0.37779
4	717.16	345.12	0.32489
4	719.34	445.6	0.38251
4	728.48	644.89	0.46957
4	716.72	395.38	0.35553
4	761.53	356.53	0.31888
4	675.99	588.99	0.46561
4	679	474.07	0.41114
4	837.16	600.12	0.41754
4	761.73	532.19	0.4113
4	658.75	614.41	0.48259
4	700.65	467.91	0.40042
4	927.86	548.09	0.37135
4	770.11	488.53	0.38814
4	849.76	522.77	0.38088
4	1007	591.46	0.37002
4	772.21	524.37	0.40443
4	789.41	346.76	0.3052
4	676.26	444.19	0.39644
4	662.14	432.48	0.3951
4	819.34	306.09	0.27198
4	744.17	537.58	0.41941
4	770.29	516.89	0.40157
4	853.6	627.03	0.42349
4	727.46	398.37	0.35385
4	698.85	507.57	0.42072
4	707.97	689.46	0.49338
4	704.92	541.56	0.43447
4	665.21	651.87	0.49494
4	690.24	315.88	0.31396
4	872.38	445.33	0.33796
4	912.56	538.85	0.37126
4	860.06	606.59	0.41359
4	792.15	545.25	0.40769
4	750.17	462.58	0.38143
4	630.89	447.56	0.415
4	653.6	576	0.46845
4	622.15	578.76	0.48193
4	579.34	506.56	0.46649
4	819.33	496.5	0.37733
4	816.05	462.73	0.36185
4	680.88	668.81	0.49553
4	837.8	615.8	0.42364
4	661.77	348.89	0.34521
4	729.89	489.9	0.40163
4	517.89	526.58	0.50416
4	624.07	436.63	0.41164
4	618.66	473.46	0.43352
4	706.75	430.36	0.37847
4	489.67	642.26	0.5674
4	548.1	510.67	0.48232
4	466.67	597.82	0.5616
4	553.45	379	0.40646
4	703.27	594.64	0.45815
4	607.82	616.84	0.50368
4	801.61	361.17	0.31061
4	624.28	500.33	0.44489
4	849.16	414.2	0.32786
4	873.54	495.15	0.36177
4	535.86	456.86	0.46021
4	870.83	526.55	0.37681
4	718.42	553.72	0.43527
4	815.01	493.62	0.3772
4	747.2	347.85	0.31766
4	700.45	579.15	0.4526
4	843.02	384.28	0.31311
4	695.16	595.92	0.46157
4	783.41	366.25	0.31857
4	712.9	302.5	0.29791
4	756.14	524.15	0.4094
4	822.1	465.54	0.36155
4	722.72	533.58	0.42472
4	763.82	470.15	0.38101
4	607.6	329.35	0.35151
4	795.99	570.4	0.41745
4	575.4	581.38	0.50258
4	784.05	482.86	0.38113
4	756.85	508.93	0.40207
4	812.84	404.01	0.33201
4	727	579.81	0.44368
4	712.74	429.38	0.37595
4	719.34	311.12	0.30192
4	696.8	424.03	0.37832
4	655.39	306.97	0.31898
4	783.38	569.82	0.42109
4	872.4	405.19	0.31715
4	866.91	553.18	0.38954
4	683.84	492.53	0.41869
4	823.52	573.86	0.41067
4	731.78	316.85	0.30216
4	701.12	424.71	0.37724
4	632.02	406.52	0.39143
4	699.93	510.62	0.42181
4	871.07	505.1	0.36703
4	750.66	719.49	0.4894
4	831.56	590.82	0.41537
4	740.12	485.81	0.39628
4	982.78	440.04	0.30927
4	887.96	561.75	0.38749
4	798.57	506.22	0.38797
4	746.52	430.01	0.36549
4	798.21	532.28	0.40006
4	661.47	365.66	0.356
4	729.06	521.82	0.41716
4	663.25	383.87	0.3666
4	699.7	365.8	0.34331
4	727.36	458.48	0.38663
4	855.51	615.65	0.41848
4	714.83	500.61	0.41188
4	862.08	602.36	0.41132
4	638.31	526.22	0.45187
4	867.93	557.67	0.39118
4	677.38	527.19	0.43766
4	721.6	439.42	0.37848
4	504.16	631.32	0.55599
4	682.33	547.43	0.44515
4	812.57	499.93	0.3809
4	810.21	441.19	0.35256
4	818.92	379.93	0.31691
4	760.26	595.7	0.43932
4	698.13	591.06	0.45847
4	560.58	400.5	0.41672
4	691.15	566.12	0.45028
4	604.01	484.87	0.44529
4	715.14	456.76	0.38976
4	754.12	339.13	0.3102
4	719.95	408.68	0.3621
4	840.99	372.09	0.30673
4	821.21	438.08	0.34788
4	717.04	342.73	0.3234
4	783.64	456.63	0.36817
4	715.18	424.3	0.37236
4	818.21	297.63	0.26673
4	683.85	451.24	0.39754
4	800.56	423.61	0.34604
4	817.71	792.86	0.49229
4	656.5	619.44	0.48548
4	677.19	511.64	0.43037
4	650.38	527.26	0.44773
4	493.92	641.47	0.56498
4	676.1	502.49	0.42635
4	762.56	451.16	0.37172
4	715.89	457.12	0.3897
4	859.87	552.33	0.39111
4	588.08	688.89	0.53947
4	720.7	551.38	0.43345
4	940.86	390.03	0.29306
4	658.53	405.81	0.38128
4	668.95	310.46	0.31699
4	545.7	517.65	0.48681
4	590.9	512.03	0.46425
4	564.44	491.51	0.46547
4	649.3	580.42	0.47199
4	645.16	668.77	0.50898
4	626.04	420.4	0.40174
4	641.25	749.82	0.53902
4	715.27	450.39	0.38638
4	602.71	537.04	0.47119
4	709.06	340.7	0.32455
4	526.18	483.81	0.47902
4	739.45	362.48	0.32895
4	583.04	468.22	0.44539
4	647.88	440.17	0.40455
4	957.25	645.94	0.40291
4	781.06	470.78	0.37607
4	817.23	493.5	0.37651
4	804.2	567.08	0.41354
4	723.31	439.9	0.37818
4	573.62	548.28	0.48871
4	853.21	538.26	0.38683
4	672.41	489.55	0.42131
4	812.55	525.5	0.39274
4	745.81	319.31	0.29979
4	878.21	388.23	0.30655
4	626.98	442.03	0.41349
4	728.5	554.45	0.43217
4	600.23	427.55	0.41599
4	742.3	470.58	0.38799
4	860.72	420.29	0.32809
4	788.37	447.32	0.362
4	690.16	540.71	0.43929
4	895.35	392.46	0.30475
4	715.64	581.99	0.4485
4	652.15	399	0.37958
4	718.95	367.53	0.33828
4	702.78	577.94	0.45126
4	566.19	487.5	0.46266
4	737.32	716.8	0.49294
4	718.92	225.03	0.23839
4	637.31	644.99	0.50299
4	760.07	591.1	0.43747
4	654.57	574.46	0.46741
4	596.17	360.12	0.37658
4	676.03	317.82	0.31979
4	611.83	571.12	0.48279
4	745.18	343.57	0.31556
4	597.7	448.72	0.42881
4	701.79	473.01	0.40263
4	681.46	558.56	0.45044
4	767.82	390.62	0.33719
4	742.83	499.2	0.40192
4	815.41	695.75	0.46041
4	884.68	601.93	0.4049
4	790.24	432.9	0.35393
4	620.05	464.35	0.42821
4	725.68	380.8	0.34415
4	713.46	544.11	0.43267
4	712.85	432.31	0.37751
4	764.44	575.73	0.42959
4	791.51	461.81	0.36847
4	749.57	518.49	0.40888
4	586.73	613.82	0.51128
4	837.63	474.89	0.36182
4	708.41	406.46	0.36458
4	798.78	386.47	0.32607
4	794.64	619.91	0.43824
4	786.03	505.74	0.39151
4	699.84	334.32	0.32328
4	878.57	429.06	0.32812
4	791.31	595.12	0.42925
4	656.14	415.92	0.38796
4	684.03	510.66	0.42744
4	744.68	585.01	0.43996
4	744.79	382.13	0.33909
4	794.85	448.64	0.36079
4	735.71	282.83	0.27768
4	745.88	516.11	0.40897
4	712.91	472.52	0.39861
4	935.24	367.26	0.28197
4	944.09	407.14	0.30131
4	564.97	543.67	0.49039
4	767.11	464.74	0.37727
4	586.19	326.61	0.35781
4	743.32	510.59	0.4072
4	722.42	400.3	0.35654
4	829.71	472.38	0.36279
4	686.51	461.2	0.40184
4	666.67	483.6	0.42042
4	657.46	471.58	0.41768
4	665.59	398.8	0.37467
4	806.71	645.14	0.44436
4	697.35	441.51	0.38768
4	799.69	420.66	0.3447
4	744.82	511.15	0.40698
4	876.66	434.34	0.3313
4	764	509.7	0.40017
4	672.74	502.24	0.42745
4	841.98	570.23	0.40379
4	555.03	351.68	0.38786
4	666.56	380.09	0.36315
4	761.99	380.37	0.33297
4	751.57	472.09	0.3858
4	802.81	435.69	0.35179
4	667.06	495.57	0.42625
4	780.39	389.49	0.33293
4	766.72	390.03	0.33718
4	631.19	346.03	0.3541
4	823.01	414.17	0.33477
4	650.57	501	0.43506
4	558.52	384.57	0.40778
4	724.95	289.87	0.28564
4	682.16	425.23	0.38399
4	611.05	371.03	0.3778
4	858.39	410.77	0.32366
4	562.92	600.78	0.51627
4	793	551.8	0.41032
4	944.51	498.85	0.34562
4	768.04	554.2	0.41914
4	695.64	403.6	0.36716
4	673.13	418.96	0.38363
4	736.09	463.21	0.38623
4	778.87	269.88	0.25733
4	958.51	570.54	0.37313
4	714.16	436.15	0.37916
4	669.67	309.39	0.31601
4	676.2	456.88	0.40322
4	706.23	546.79	0.43638
4	609.1	380.36	0.38441
4	788.92	571.56	0.42012
4	797.28	527.45	0.39816
4	522.89	474.59	0.47579
4	727.27	431.19	0.37221
4	790.69	499.14	0.38698
4	774.18	421.1	0.3523
4	831.25	354.36	0.29888
4	730.94	498.83	0.40563
4	600.8	583.7	0.49278
4	805.49	364.41	0.31149
4	762.02	466.48	0.37972
4	598.9	636.26	0.51512
4	665.04	449.22	0.40316
4	629.09	365.29	0.36735
4	695.79	300.51	0.30163
4	786.24	428.8	0.35291
4	589.09	754.42	0.56153
4	681.18	370.62	0.35237
4	697.5	385.13	0.35574
4	663.29	345.37	0.3424
4	612.06	322.81	0.3453
4	784.21	642.03	0.45016
4	875.54	385.95	0.30595
4	566.25	650.23	0.53452
5	1037	439.18	0.29751
5	734.32	596.62	0.44827
5	781.79	478.65	0.37975
5	1027.9	593	0.36585
5	1043.4	621.57	0.37332
5	788.62	369.79	0.31922
5	1189.7	428.44	0.26477
5	796.45	243	0.23378
5	1135.6	285.95	0.20115
5	834.22	382.94	0.31462
5	918.94	482.85	0.34445
5	729.88	203.29	0.21785
5	808.4	274.58	0.25354
5	1239.2	375.55	0.23257
5	900.57	536.74	0.37343
5	811.42	519.5	0.39033
5	972.51	469.77	0.32571
5	827.86	339.28	0.29069
5	878.09	310.75	0.26139
5	840.28	300.46	0.26339
5	956.75	363.83	0.27551
5	650.68	618.01	0.48712
5	696.09	449.29	0.39226
5	938.58	596.16	0.38844
5	936.05	633.5	0.40362
5	958.63	441.68	0.31542
5	878.61	439.47	0.33342
5	832.28	500.31	0.37544
5	1204.6	277.74	0.18737
5	993.46	479.53	0.32555
5	1038.1	382.76	0.26939
5	720.91	418.77	0.36745
5	838.51	322.53	0.27779
5	777.72	458.12	0.3707
5	588.23	271.02	0.31541
5	1011.9	440.82	0.30344
5	1004.8	408.79	0.28919
5	798.39	505.64	0.38775
5	925.06	427.49	0.31606
5	1006.4	392.82	0.28074
5	731.77	340.71	0.31768
5	813.64	468.83	0.36557
5	840.33	427.39	0.33713
5	931.57	528.98	0.36218
5	878.87	414	0.32022
5	838.11	355.49	0.29783
5	602.04	352.77	0.36947
5	822.65	427.7	0.34206
5	1109	419.19	0.2743
5	566.81	446.04	0.44038
5	761.09	312.59	0.29114
5	698.89	451.67	0.39257
5	895.78	326.78	0.26729
5	865.22	449.24	0.34177
5	848.39	317.15	0.27211
5	756.03	462.73	0.37967
5	677.41	476.09	0.41274
5	751.81	538.24	0.41722
5	902.68	474.28	0.34444
5	709.33	411.29	0.36702
5	824.83	436.55	0.34609
5	850.77	440.94	0.34136
5	886.07	359.97	0.28889
5	819.08	402.77	0.32964
5	611.34	362.75	0.3724
5	891.22	403.08	0.31143
5	809.78	478.74	0.37154
5	798.37	442.03	0.35636
5	949.8	467.34	0.32978
5	703.86	444.68	0.38717
5	993.66	395.41	0.28466
5	1005.1	394.43	0.28183
5	940.3	502.2	0.34815
5	1021.3	319.16	0.2381
5	930.79	465.07	0.33318
5	867.26	319.32	0.26911
5	727.04	432.69	0.3731
5	776.36	521.75	0.40193
5	802.99	440.46	0.35422
5	666.47	380.82	0.36362
5	1133	510.56	0.31064
5	901.77	589.04	0.39511
5	1052.7	524.99	0.33276
5	947.67	527.73	0.35769
5	1065.9	328.47	0.23557
5	687.68	342.05	0.33217
5	1019.5	538.38	0.34559
5	1016	492.58	0.32652
5	988.98	268.18	0.21332
5	779.16	367.45	0.32047
5	801.49	465.57	0.36744
5	933.48	502.32	0.34985
5	844	452.06	0.3488
5	953.55	386.46	0.2884
5	766.04	422.14	0.35528
5	915.39	337.36	0.2693
5	838.48	440.56	0.34445
5	959.81	437.43	0.31307
5	717.87	522.48	0.42124
5	871.12	406.85	0.31836
5	654.29	440.36	0.40228
5	841.03	464.01	0.35555
5	1030.8	423.37	0.29114
5	871	376.71	0.30192
5	945.49	538.2	0.36274
5	858.86	521.25	0.37769
5	909	349.51	0.27772
5	826.01	403.67	0.32827
5	877.87	363.37	0.29275
5	1019.1	362.34	0.26229
5	1026.5	546.35	0.34736
5	1080.3	393.35	0.26692
5	972.86	291.97	0.23084
5	789.17	505.98	0.39067
5	903.77	340.31	0.27354
5	881.19	515.99	0.36931
5	798.93	514.82	0.39187
5	970.71	398.19	0.29088
5	906.24	463.59	0.33843
5	876.41	355.61	0.28864
5	989.85	273.59	0.21654
5	949.92	245.52	0.20538
5	678.06	320.05	0.32066
5	946.55	411.16	0.30283
5	1171.5	357.42	0.23377
5	1087.6	382.8	0.26034
5	948.41	304.24	0.24288
5	957.8	527.06	0.35496
5	791.49	354.82	0.30953
5	664.31	276.84	0.29415
5	919.39	400.11	0.30323
5	636.68	429.71	0.40296
5	650.8	302.06	0.317
5	801.45	357.23	0.30831
5	952.52	527.32	0.35634
5	704.23	444.96	0.38719
5	930.03	427.57	0.31495
5	777.2	563.52	0.42031
5	644.56	410.93	0.38933
5	924.93	522.14	0.36083
5	979.54	204.26	0.17255
5	710.23	265	0.27173
5	707.75	304.87	0.30107
5	964.47	463.85	0.32475
5	946.51	272.76	0.22371
5	1118.6	403.81	0.26524
5	628.84	284.31	0.31135
5	821.12	454.59	0.35634
5	768.14	595.66	0.43676
5	1160.5	491.33	0.29745
5	896.9	363.72	0.28852
5	723.46	376.56	0.34232
5	815.4	357.45	0.30477
5	1007.5	481.08	0.32318
5	674.9	427.25	0.38765
5	709.65	306.09	0.30135
5	1127	362.76	0.2435
5	833.74	336.64	0.28763
5	771.7	469.79	0.37841
5	923.19	494.16	0.34865
5	854.27	326.28	0.27638
5	922.02	369.39	0.28604
5	647.5	492.61	0.43207
5	626.59	550.53	0.46769
5	826.35	429.34	0.34192
5	925.46	295.2	0.24184
5	735.42	440.66	0.37469
5	985.36	387.21	0.28211
5	905.96	269.09	0.229
5	873.93	243.41	0.21785
5	1017.4	420.54	0.29246
5	821.23	485.16	0.37137
5	1118.4	397.53	0.26224
5	805.51	467.23	0.36711
5	824.37	336.38	0.2898
5	788.44	415.36	0.34504
5	783.76	392.62	0.33375
5	889.46	299.72	0.25204
5	945.75	374.59	0.28371
5	948.97	510.11	0.34961
5	692.94	328.14	0.32137
5	1019.1	331.38	0.24538
5	806.36	457.27	0.36187
5	693.02	528.9	0.43284
5	756.18	442.65	0.36924
5	901.68	412.11	0.31368
5	1031.5	358.49	0.25791
5	909.73	382.58	0.29604
5	709.15	357.98	0.33546
5	732.09	550.87	0.42937
5	798.99	417.76	0.34334
5	818.56	534.62	0.39508
5	870.62	491.91	0.36103
5	818.63	402.04	0.32936
5	1003.2	505.39	0.33501
5	915.03	544.55	0.37309
5	1005.7	450.44	0.30934
5	894.01	430.46	0.32501
5	774.18	383.29	0.33114
5	826.36	457.24	0.35622
5	821.62	409.03	0.33237
5	786.88	592.7	0.42962
5	1001.6	462.55	0.31592
5	661.55	341.93	0.34074
5	916.1	370.04	0.28771
5	910.67	441.32	0.32642
5	925.77	297.87	0.24343
5	1060.8	404.65	0.27613
5	1139.2	357.96	0.23909
5	709.15	655.53	0.48035
5	843.7	364.24	0.30154
5	838.88	266.2	0.24089
5	919.21	432.09	0.31976
5	978.19	394.75	0.28752
5	1003.4	174.92	0.14845
5	632.74	287.52	0.31243
5	899.37	271.02	0.23156
5	704.64	585.49	0.45382
5	784.58	234.55	0.23015
5	927.31	429.84	0.31672
5	742.78	484.68	0.39486
5	712.75	221.79	0.23733
5	1260	275.75	0.17955
5	857.57	351.26	0.29058
5	720.23	425.78	0.37153
5	788.01	330.28	0.29534
5	837.19	331.42	0.2836
5	814.69	411.83	0.33577
5	744.34	313.72	0.2965
5	930.07	344.86	0.27049
5	719.55	290.91	0.2879
5	783.66	301.59	0.2779
5	962.22	576.99	0.37486
5	926.02	473.53	0.33834
5	856.74	343.2	0.28601
5	760.03	533.67	0.41251
5	925.27	277.84	0.23093
5	935.07	456.38	0.32799
5	953.76	514.45	0.35039
5	815.23	375.42	0.31531
5	750.33	353.91	0.3205
5	838.59	342.01	0.28969
5	1067.7	246.15	0.18735
5	852.34	413.28	0.32654
5	683.55	642.18	0.4844
5	892.91	427.31	0.32367
5	867.8	349.13	0.28689
5	852.36	362.05	0.29813
5	655.19	326.59	0.33265
5	815.31	411.74	0.33555
5	1071.8	625.4	0.36849
5	667.21	420.01	0.38632
5	1044.3	305.75	0.22647
5	776.26	497.41	0.39053
5	738.37	344.82	0.31834
5	979.69	345.12	0.26051
5	778.13	501.75	0.39203
5	982.45	425.92	0.30242
5	947.61	306.93	0.24466
5	872.89	344.57	0.28302
5	907.31	321.5	0.26164
5	898.69	488.51	0.35216
5	1062.2	401.45	0.27428
5	1254.8	387.14	0.23578
5	1315.4	508.43	0.27877
5	1366	234.59	0.14656
5	1227	463.3	0.27409
5	1129.4	329.1	0.22564
5	1072.3	200.84	0.15775
5	1023.2	269.64	0.20856
5	1083	231.57	0.17616
5	1219.2	284.4	0.18915
5	1126.5	327.47	0.22522
5	1085.5	222.78	0.17028
5	1130.1	307.08	0.21367
5	1011.1	262.73	0.20625
5	1117.5	197.58	0.15024
5	1066	302.66	0.22114
5	1029.5	163.53	0.13707
5	1136.9	397.74	0.25917
5	1134.9	157.96	0.12218
5	1140.7	182.27	0.13777
5	934.15	321.75	0.25619
5	1251.9	331.81	0.20951
5	1110	319.8	0.22367
5	1026.1	229.86	0.18302
5	1153.4	167.64	0.1269
5	973.49	229.61	0.19085
5	1032.4	258.6	0.20031
5	1086.7	167.6	0.13362
5	1026	230.8	0.18364
5	1085.8	358.58	0.24826
5	1248.2	324.14	0.20615
5	1097.8	195.27	0.15101
5	1196.7	174.63	0.12734
5	1026.6	226.76	0.18092
5	1210	264.37	0.17931
5	1101.4	255.71	0.18842
5	1040.1	357.96	0.25604
5	939.15	161.25	0.14654
5	976.84	406.72	0.29397
5	873.88	193.08	0.18096
5	1141.9	216.99	0.15968
5	958.83	287.88	0.23091
5	1021.8	280	0.21509
5	1203.1	290.75	0.19463
5	1039.9	458.21	0.30586
5	1330.5	251.36	0.1589
5	1170.7	323.5	0.2165
5	962.77	196.99	0.16985
5	1304.9	441.14	0.25265
5	1048.7	380.78	0.26638
5	1338.5	188.87	0.12366
5	931.5	226.4	0.19553
5	1325.8	224.28	0.14469
5	906.07	302.01	0.24999
5	938.92	281.82	0.23086
5	975.23	274.44	0.21961
5	1013.7	293.88	0.22475
5	960.06	243.8	0.20252
5	1114.3	308.88	0.21704
5	1277.1	201.34	0.13618
5	1005.5	248.41	0.19811
5	1039.1	165.37	0.1373
5	1138	246.4	0.17798
5	1199.3	121.83	0.09222
5	961.46	400.49	0.29406
5	965.76	322.77	0.25049
5	1067.4	162.83	0.13236
5	1184.7	180.02	0.13191
5	1141.5	203.74	0.15145
5	1288.5	258.46	0.16708
5	963.09	305.65	0.24091
5	1049.2	215.16	0.17017
5	1263.9	195.77	0.13412
5	1034.6	198.68	0.1611
5	970.81	135.84	0.12275
5	1100.8	142.88	0.11488
5	894.46	264.22	0.22804
5	923.02	346.44	0.2729
5	1081.8	296.59	0.21517
5	1029.6	309.27	0.23099
5	1037.4	237.25	0.18613
5	1034	292.16	0.22031
5	982.21	303.28	0.23593
5	1117.9	378.18	0.25278
5	1185.5	300.96	0.20247
5	892.49	194.96	0.17928
5	826.51	244.66	0.2284
5	972.67	198.54	0.16952
5	909.91	264.27	0.22507
5	971.43	341.06	0.25986
5	969.86	101.65	0.09487
5	1166.5	270.57	0.18828
5	1181.9	304.7	0.20496
5	1029.2	235.7	0.18634
5	926.5	317.56	0.25526
5	1071.9	217.52	0.1687
5	1028	226.91	0.18082
5	941.28	220.74	0.18996
5	1175.2	392.19	0.25022
5	1162.6	325.71	0.21885
5	1175.3	292.38	0.19921
5	1295.2	280.47	0.178
5	913.33	355.99	0.28046
5	836.16	504.81	0.37645
5	1358	465.1	0.25511
5	850.94	519.46	0.37906
5	889.94	324.16	0.267
5	853.49	489.51	0.36449
5	740.77	341.03	0.31524
5	1015.8	432.37	0.29856
5	1035	436.37	0.29657
5	979.98	238.6	0.1958
5	734.46	605.32	0.45181
5	978.14	316.61	0.24453
5	1097.3	417.68	0.2757
5	987.54	596.14	0.37643
5	1125.8	437.46	0.27984
5	938.61	490.85	0.34338
5	1088.2	462.88	0.29842
5	999.36	371.05	0.27076
5	952.65	402.31	0.29692
5	953.71	466.42	0.32843
5	921	424.86	0.31568
5	794.88	612.53	0.43522
5	1071	600.47	0.35925
5	840.55	433.75	0.34038
5	983.54	277.74	0.2202
5	961.01	470.23	0.32855
5	1030.9	562.07	0.35284
5	976.16	495.92	0.33688
5	845.28	255.52	0.23212
5	1377.5	525.79	0.27625
5	1075.4	454.97	0.29729
5	736.7	381.1	0.34094
5	1069.8	492.45	0.31522
5	976.92	676.07	0.409
5	841.19	404.05	0.32448
5	930.45	510.26	0.35417
5	761.06	618.87	0.44848
5	1097.2	397.6	0.26599
5	944.4	513.91	0.3524
5	830	294.27	0.26174
5	878.2	370.48	0.2967
5	846.03	283.17	0.25077
5	1038	285.07	0.21546
5	860.49	479.81	0.35799
5	879.86	556.21	0.38731
5	1092.7	500.11	0.31398
5	879.46	454.32	0.34063
5	951.87	457.26	0.3245
5	658.24	454.91	0.40867
5	928.56	334.59	0.26489
5	1008.6	552.79	0.35404
5	819.29	429.83	0.34411
5	900.42	300.56	0.25026
5	704.12	594.54	0.45781
5	968.59	399.45	0.29199
5	851.2	590.49	0.40958
5	904.62	363.2	0.28648
5	973.97	452.02	0.31699
5	922	481.1	0.34288
5	966	550.11	0.36284
6	1068.3	786.1	0.42391
6	1593	1082	0.40449
6	1520.9	1307.3	0.46224
6	1856.1	1424.9	0.43429
6	1822	1000.3	0.35443
6	1631.8	1156	0.41466
6	1569.4	1281.1	0.44943
6	1680.8	1224.1	0.42139
6	2048.4	1307.4	0.38959
6	1421.9	762.6	0.3491
6	1841.2	1108.1	0.37572
6	1848.7	1298.1	0.41251
6	1515.6	1247.8	0.45155
6	1431.3	1165.7	0.44886
6	2076.7	1046.4	0.33505
6	1568.7	1205.5	0.43454
6	1577.1	1330.2	0.45754
6	1630.3	1229.9	0.43
6	1769.5	1299.9	0.4235
6	1612.9	1145.1	0.41519
6	1841	1125.9	0.37949
6	1886.3	1173.8	0.38358
6	1607.6	1342.8	0.45512
6	1489	814.95	0.35372
6	1157.7	1163	0.50114
6	1293.6	1179.7	0.47697
6	1304.2	985.12	0.43031
6	1497.2	870.72	0.36772
6	1429.5	856.09	0.37456
6	1132.4	900.09	0.44285
6	1332	875.73	0.39667
6	1341.2	777.18	0.36687
6	1247.5	1075.2	0.46291
6	539	692.16	0.5622
6	1505.1	857.59	0.36297
6	1227.5	832.92	0.40425
6	1445.6	1073.7	0.42619
6	1369.1	948.06	0.40915
6	1500.2	957.63	0.38962
6	1373.2	1100.7	0.44493
6	1607.2	796.78	0.33144
6	1121.7	935.61	0.45477
6	1186.8	926.76	0.43848
6	1104.6	1236.2	0.52811
6	1443.2	943.97	0.39543
6	1117.8	957.46	0.46137
6	1507.1	1166.4	0.43628
6	1236.7	796.74	0.39182
[truncated: 60,800 more rows]
