# Supplementary material for: Transcription initiation at a consensus bacterial promoter proceeds via a ‘bind-unwind-load-and-lock’ mechanism
Source: eLife. 2021 Oct 11;10:e70090. doi: 10.7554/eLife.70090 (PMC8536254; doi:10.7554/eLife.70090)
Supplement: Figure 3—source data 1. [file elife-70090-fig3-data1.zip › real time clamp-RNAP binding_LC_50 ms ALEX data.dat]

1	695.78	360.96	0.34158
1	686.65	241.23	0.25998
1	656.5	431.15	0.39641
1	500.2	458.12	0.47804
1	488.4	222.94	0.31341
1	688.97	238.86	0.25744
1	369.07	371.41	0.50158
1	674.83	345.71	0.33875
1	500.61	188.19	0.27321
1	462.52	227.25	0.32946
1	474.65	419.56	0.4692
1	405.87	232.02	0.36373
1	419.96	230.19	0.35406
1	443.76	343.45	0.43629
1	494.04	212.73	0.30099
1	460.33	197.38	0.3001
1	524.12	282.41	0.35015
2	1055.6	508.45	0.32509
2	1171.9	570.34	0.32736
2	835.39	508.04	0.37817
2	1264.7	707.02	0.35858
2	1134.5	772.2	0.40499
2	917.61	962.44	0.51192
2	1164	768.59	0.3977
2	1148.2	612.97	0.34805
2	1133.2	554.59	0.32859
2	1000.6	502.98	0.33452
2	826.79	582.72	0.41342
2	1014.8	516.57	0.33733
2	843.22	722.06	0.4613
2	1106.5	593.95	0.34929
2	1017.4	744.07	0.42241
2	1044.6	705.79	0.40322
2	907.84	685.47	0.43022
2	880.61	722.14	0.45056
2	877.35	665.43	0.43132
2	938.54	578.46	0.38132
2	1095.9	482.23	0.30557
2	1064.1	587.16	0.35558
2	960.95	485.69	0.33574
2	881.81	547.39	0.383
2	807.52	654.56	0.44769
2	1004.8	598.76	0.37339
2	1069.4	516.53	0.3257
2	1039.5	790.11	0.43185
2	795.21	596.5	0.42861
2	847.83	756.8	0.47164
2	766.81	425.4	0.35682
2	919.51	526.72	0.3642
2	1383.5	612.5	0.30686
2	1086.9	784.64	0.41925
2	1450.8	684.92	0.3207
2	1474.8	752.39	0.33782
2	1441.5	640.53	0.30765
2	1492.7	688.91	0.31578
2	1165.2	773.69	0.39904
2	1005	890.19	0.46971
2	1099.8	647.36	0.37052
2	1227	720.91	0.37009
2	1237	786.83	0.38878
2	1514.1	1005.8	0.39914
2	1052.7	719.35	0.40594
2	1196.8	735.62	0.38067
2	1355.5	792.66	0.36899
2	2012.8	894.04	0.30756
2	1318.2	783.97	0.37293
2	928.63	650.34	0.41188
2	970.22	741.33	0.43313
2	1113.5	880.53	0.44158
2	862.85	808.09	0.48361
2	1130	678.41	0.37514
2	838.69	583.34	0.41022
2	1206.6	802.76	0.39951
2	1066	638.53	0.37461
2	1127.1	816.15	0.41999
2	915.62	471.88	0.34009
2	910.87	755.33	0.45332
2	1294.2	506.92	0.28145
2	1163.9	884.73	0.43186
2	1187.6	953.22	0.44526
2	862.97	778.19	0.47417
2	1010.2	746.59	0.42497
2	1252.8	986.88	0.44063
2	1149.1	843.34	0.42327
2	1283	669.6	0.34293
2	1237.5	701.52	0.36179
2	1447.8	893.97	0.38175
2	1134.6	809.93	0.41652
2	1517.2	1094	0.41896
2	1350.1	636.6	0.32043
2	773.58	603.38	0.4382
2	1354.3	621.34	0.3145
2	988.34	787.92	0.44358
2	877.1	830.15	0.48625
2	1335.5	762.09	0.36332
2	1262.1	746.76	0.37173
2	711.75	418.02	0.37
2	567.07	775.89	0.57775
2	1006.8	471.5	0.31895
2	682.74	479.51	0.41257
2	733.37	484.28	0.39772
2	710.97	706.85	0.49855
2	928.9	489.35	0.34504
2	419.64	848.1	0.66899
2	1142.5	647.05	0.36157
2	634.41	739.69	0.53831
2	772.28	736.14	0.48802
2	660.68	518.81	0.43986
2	695.58	606.1	0.46563
2	680.26	516.77	0.43171
2	789.62	382.42	0.32629
2	775.36	650.49	0.45621
2	694.19	465.68	0.40149
2	699.07	522.27	0.42762
2	525.76	671.05	0.5607
2	684.55	504.41	0.42424
2	500	653.94	0.5667
2	682.95	891.1	0.56612
2	604.55	566.34	0.48368
2	870.65	534.04	0.38018
2	957.32	516.52	0.35046
2	1432.2	585.49	0.29018
2	951.04	903.96	0.48731
2	790.94	757.81	0.4893
2	836.06	1013.4	0.54794
2	1266.3	679.84	0.34933
2	1074.5	944.91	0.46791
2	859.07	1019.3	0.54265
2	768.95	896.51	0.5383
2	1225.4	1061.8	0.46424
2	774.16	871.49	0.52957
2	1061.1	722.33	0.40502
2	1140.1	818.13	0.41779
2	774	703.59	0.47617
2	714.86	681.47	0.48804
2	783.89	780.45	0.4989
2	451.88	911.17	0.66848
2	904.98	726.88	0.44543
2	856.66	889.72	0.50947
2	549.13	1003.2	0.64625
2	864.07	889.26	0.50718
2	1363.7	597.86	0.30479
2	984.84	647.6	0.39671
2	699.63	801.01	0.53378
2	904.54	752.21	0.45403
2	902.27	607.71	0.40246
2	633.11	733.11	0.5366
2	752.17	868.21	0.53581
2	668.42	1150.6	0.63254
2	472.78	848.25	0.64211
2	862.81	961.12	0.52695
2	741.92	704.2	0.48696
2	988.84	908.65	0.47887
2	893.37	860.72	0.49069
2	826.89	506.77	0.37998
2	1028.4	800.18	0.4376
2	200.62	780.57	0.79553
2	828.75	897.13	0.51981
2	1069	721.77	0.40305
2	777.47	777.62	0.50005
2	694.27	733.42	0.51371
2	1176.6	757.3	0.39159
2	887.17	809.34	0.47706
2	915.77	779.49	0.45981
2	902.45	815.86	0.4748
3	785.06	547.77	0.41098
3	729.25	442.81	0.3778
3	905.18	498.8	0.35528
3	869.45	476.8	0.35417
3	878.68	481.07	0.35379
3	848.41	531.59	0.38521
3	790.6	375.24	0.32186
3	963.36	529.9	0.35486
3	928.43	414.56	0.30868
3	937.19	584.72	0.3842
3	787.22	462.91	0.37029
3	941.13	599.33	0.38906
3	763.92	545.41	0.41656
3	760.37	448.64	0.37108
3	929.29	700.97	0.42997
3	805.13	498.79	0.38253
3	950.6	493.19	0.34159
3	913.05	493.56	0.35089
3	933.01	363.03	0.28011
3	777.67	451.01	0.36707
3	820.89	507.58	0.38208
3	923.1	709.48	0.43458
3	735.35	461.27	0.38548
3	824.62	315.7	0.27685
4	871.96	448.02	0.33941
4	791.26	560.68	0.41472
4	963.12	449.75	0.31832
4	792.08	337.21	0.2986
4	858.03	357.37	0.29403
4	771.07	527.25	0.4061
4	582.41	518.48	0.47096
4	724.9	391.8	0.35086
4	620.05	416.58	0.40186
4	873.61	539.89	0.38195
4	822.19	330.63	0.2868
4	520.67	386.45	0.42602
4	512.36	389.52	0.4319
5	294.24	400.08	0.57622
5	331.76	342.74	0.50814
5	186.61	226.6	0.54839
5	958.83	505.48	0.3452
5	888.36	627.78	0.41406
5	994.42	587.59	0.37142
5	916.38	435.6	0.32219
5	776.08	489.52	0.38679
5	745.23	487.92	0.39567
5	985	698.58	0.41494
5	1158.3	576.41	0.33228
5	1168.8	844.74	0.41953
5	788.29	521.52	0.39816
5	506.91	576.33	0.53204
5	676.41	568.22	0.45654
5	966.32	494.2	0.33837
5	532.44	675.36	0.55917
5	632.78	493.53	0.43818
5	653.72	327.74	0.33393
5	778.93	305.86	0.28195
5	519.54	293.79	0.36122
5	536.57	424.4	0.44164
5	470.01	308.62	0.39636
5	377.65	414.78	0.52343
5	566	389.38	0.40757
5	316.31	543.7	0.6322
5	242.86	479.76	0.66392
5	277.63	463.19	0.62524
5	496.25	499.63	0.5017
5	505.4	402.55	0.44336
5	342.41	328.96	0.48998
5	293.83	457.58	0.60896
5	263.84	199.74	0.43086
5	272.66	326.78	0.54514
5	363.64	401.71	0.52487
5	356.23	240.83	0.40336
5	319.93	361.44	0.53046
5	534.65	202.56	0.27477
5	475.76	338.48	0.4157
5	596.01	233.15	0.28119
5	447.31	431.69	0.49111
5	627.99	267.87	0.29901
5	459.32	319.06	0.4099
5	395.59	426.46	0.51878
5	299.64	200.99	0.40147
5	424.13	282.05	0.3994
5	503.02	252.55	0.33425
5	158.15	151.92	0.48995
5	309.09	244.02	0.44118
5	223.5	169.92	0.4319
5	310.44	145.92	0.31975
5	349.25	129.53	0.27054
5	304.24	216.38	0.41562
5	322.87	305.04	0.4858
5	314.44	181.88	0.36646
5	386.19	348.08	0.47405
5	134.03	163.89	0.55011
5	229.25	327.62	0.58832
5	349.89	236.79	0.40361
5	247.48	205.56	0.45373
5	257.35	211.47	0.45107
5	295.67	239.45	0.44747
5	185.9	154.59	0.45402
5	199.12	307.17	0.60671
5	296.34	278.39	0.48438
5	223.99	202.35	0.47462
5	100.59	275.32	0.73241
5	251.8	130.87	0.34199
5	133.42	227.02	0.62984
5	322.02	303.68	0.48534
5	266.75	224.12	0.45658
5	104.04	362.42	0.77696
5	186.34	140.44	0.42977
5	145.03	212.14	0.59395
5	198.69	171.99	0.46399
5	317.14	249.61	0.44042
5	314.16	240.86	0.43397
5	41.587	299.09	0.87793
5	111.99	93.049	0.45381
6	502.24	248.15	0.33069
6	678.54	193.91	0.22226
6	529.7	146.43	0.21657
6	490.77	248.62	0.33625
6	339.21	299.17	0.46864
6	487.44	248.86	0.33799
6	407.75	238.19	0.36875
6	618.37	268.46	0.30272
6	617.46	248.41	0.28689
6	393.38	348.57	0.4698
6	548.97	273.59	0.33261
6	680.6	301.01	0.30665
6	393.62	158.7	0.28733
6	222.92	98.76	0.30701
6	273.73	55.905	0.1696
6	226.28	206.36	0.47698
6	185.49	125.04	0.40267
6	341.37	78.999	0.18793
6	176.15	299.23	0.62945
6	183.24	113.93	0.38338
6	307.07	185.57	0.37668
6	305.21	220.95	0.41993
6	220.94	241.35	0.52207
6	261.46	68.894	0.20855
6	116.94	102.62	0.46739
6	193.32	102.04	0.34548
6	260.93	136.62	0.34365
6	246.17	233.49	0.48678
6	234.74	197.1	0.45642
6	100.89	206.35	0.67162
6	185.64	137.68	0.42583
6	133.66	178.99	0.57249
6	206.84	281.74	0.57665
6	120.51	176.21	0.59386
6	186.87	164.74	0.46853
6	241.6	225.59	0.48287
6	170.81	177.33	0.50936
6	187.95	114.83	0.37925
6	170.75	56.754	0.24946
6	196.25	170.27	0.46456
6	98.536	147.75	0.59991
6	191.28	107.62	0.36005
6	150.27	208.86	0.58157
6	298.58	226.79	0.43168
6	204.63	89.756	0.30489
6	190.82	69.017	0.26562
6	203.75	87.809	0.30117
6	103.08	165.66	0.61643
6	154.65	124.92	0.44683
6	156.23	228.21	0.59362
6	210.47	182.74	0.46474
6	163.96	118.81	0.42016
6	234.88	63.696	0.21333
6	115.23	98.163	0.46001
6	322.13	303.24	0.4849
6	197.99	173.75	0.4674
6	189	164.99	0.46609
6	232.24	269.94	0.53754
6	297.5	177.22	0.37331
6	171.41	127.44	0.42643
7	962.14	651.66	0.4038
7	893.39	714.33	0.44431
7	814.42	615.22	0.43033
7	1037.6	747.82	0.41885
7	1061.9	738.71	0.41026
7	966.27	570.7	0.37131
7	955.8	707.22	0.42526
7	936.28	553.36	0.37147
7	966.9	728.27	0.42961
7	828.34	726.7	0.46732
7	1057.8	545.68	0.34031
7	811.09	788.63	0.49298
7	1044.9	655.78	0.3856
7	883.05	612.29	0.40947
7	1036.7	835.59	0.44629
7	1090	577.57	0.34635
7	1091.4	590.42	0.35106
7	856.85	813.87	0.48714
7	1165.2	659.51	0.36143
7	845.06	652.05	0.43554
7	906.17	620.11	0.40629
7	972.28	626.89	0.39201
7	944.93	500.53	0.34628
7	1079.9	563.48	0.34288
7	1219.5	552.7	0.31187
7	1262.5	620.17	0.32941
7	1074.7	487.99	0.31228
7	1143.4	534.02	0.31836
7	830.67	467.34	0.36004
7	639.85	364.66	0.36302
7	999.24	553.54	0.35648
7	819.75	404.17	0.33023
7	672.45	634.12	0.48533
7	776.39	336.19	0.30217
7	774.74	510.52	0.39721
7	1036	505.78	0.32805
7	904.1	454.34	0.33446
7	1019.7	337.85	0.24887
7	775.25	489.3	0.38694
7	720.96	676.86	0.48423
7	873.79	446.7	0.33828
7	854.98	532.01	0.38357
7	876.81	712.64	0.44836
7	1044.3	584.56	0.35888
7	1023.2	439.18	0.30032
7	276.63	511.5	0.649
7	371.64	401.29	0.51918
7	428.19	562.51	0.56779
7	374.08	500.8	0.57242
7	376.21	718.39	0.6563
7	511.39	398.12	0.43773
7	346.14	305.28	0.46864
7	373.98	502.98	0.57355
7	398.65	420.87	0.51356
7	477.9	443.25	0.48119
7	335.63	610.59	0.64529
8	842.46	911.76	0.51975
8	631.28	730.47	0.53642
8	781.4	590.14	0.43028
8	782.74	580.82	0.42596
8	788.99	675.77	0.46135
8	995.14	755.88	0.43168
8	922.1	827.83	0.47306
8	1044.3	624.9	0.37437
8	1012.6	782.84	0.43602
8	871.53	761.93	0.46645
8	1171.8	574.63	0.32903
8	1145	757.54	0.39817
8	1300.2	391.32	0.23134
8	1241.8	840.63	0.40368
8	1064.6	697.86	0.39596
8	720.51	849.18	0.54099
8	863.2	689.81	0.44418
8	1127.7	525.92	0.31804
8	847.04	729.57	0.46275
8	1187	649.22	0.35356
8	1174.9	592.14	0.3351
8	1477.1	674.27	0.31341
8	1212.4	819.18	0.40322
8	943.2	944.5	0.50034
8	1408.5	937.02	0.39949
8	1156.5	581.8	0.33469
8	960.75	448.34	0.31818
8	1218.9	772.02	0.38777
8	606.62	865.86	0.58803
8	766.23	685.11	0.47205
8	855.49	375.48	0.30503
8	609.7	891.22	0.59378
8	574.9	471.56	0.45062
8	905.1	1115	0.55195
8	565.78	889.21	0.61115
8	639.99	834.45	0.56594
8	1015	671.53	0.39817
8	729.25	873.28	0.54494
8	750.81	882.65	0.54036
8	881.8	759.83	0.46285
8	846.68	690.24	0.44911
8	899.85	643.68	0.41702
8	775.93	656.59	0.45835
8	666.37	773.9	0.53733
8	485.66	580.93	0.54466
8	552.1	496.88	0.47368
8	978.49	598.18	0.37939
8	582.99	695.04	0.54384
8	578.22	750.38	0.56479
8	708.33	567.39	0.44476
8	974.92	584.46	0.3748
8	741.77	318.07	0.30011
8	637.61	297.57	0.3182
8	869.43	658.86	0.43111
8	524.33	370.04	0.41374
8	855.33	390.68	0.31354
8	512.38	606.06	0.54188
8	835.7	373.94	0.30913
9	901.56	733.64	0.44865
9	826.74	481.03	0.36782
9	773.13	497.9	0.39173
9	1126.1	789.74	0.41222
9	919.52	618.66	0.4022
9	819.47	820.27	0.50024
9	1076.9	524.5	0.32753
9	862.41	733.79	0.45971
9	895.87	805.16	0.47334
9	901.47	686.75	0.4324
9	826.66	845.12	0.50552
9	611.62	890.52	0.59283
9	1042.4	607.11	0.36805
9	773.79	707.46	0.47761
9	616.32	948.5	0.60614
9	247.01	680.71	0.73375
9	589.9	733.13	0.55413
9	704.8	363.98	0.34056
9	854.35	812.06	0.48731
9	607.74	797.95	0.56766
9	827.37	655.66	0.44211
9	846.88	1041.5	0.55153
9	784.23	662.37	0.45788
9	1015.9	707.26	0.41044
9	543.82	616.01	0.53112
9	856.67	914.4	0.5163
9	586.53	765	0.56603
9	956.48	652.77	0.40564
9	703.84	841.28	0.54448
9	851.94	624.44	0.42295
9	759.68	479.98	0.38719
9	895.85	468.08	0.34318
9	774.49	599.3	0.43624
10	473.12	585.91	0.55325
10	446.17	695.39	0.60916
10	217.31	615.03	0.73892
10	787.07	764.36	0.49268
10	517.98	747.21	0.59059
10	532.82	715.36	0.57312
10	447.84	1142.8	0.71845
10	426.66	588.24	0.5796
10	595.94	599.8	0.50161
10	545.24	807.44	0.59692
10	657.55	635.42	0.49144
10	428.02	545.55	0.56036
10	742.56	889.45	0.545
10	363.81	555.55	0.60428
10	378.76	492.57	0.56531
10	600.13	482.9	0.44588
10	668.79	679.19	0.50386
10	634.45	567.01	0.47193
10	592.05	471.88	0.44353
10	570.01	596.05	0.51117
10	669.9	756.94	0.5305
10	281.9	533	0.65407
10	646.93	602.37	0.48217
10	408.29	572.09	0.58354
10	483.5	603.54	0.55521
10	525.37	601.98	0.53398
10	453.9	591.5	0.56581
10	508.53	606.01	0.54373
10	509.04	736.23	0.59122
10	419.19	666.85	0.61402
10	694.1	384.51	0.35649
10	501.53	627.8	0.5559
10	483.2	657.82	0.57652
10	658.04	790.19	0.54562
10	313.12	648.07	0.67424
10	494.92	805.43	0.61939
10	459.18	567.13	0.55259
10	274.3	537.69	0.66219
10	223.46	519.21	0.69911
10	545.26	745.89	0.57769
10	419.27	696.75	0.62432
10	527.74	767.7	0.59262
10	435.34	505.03	0.53705
10	318.64	650.88	0.67134
10	205.08	762.98	0.78815
10	333.99	731.87	0.68665
10	252.04	735.17	0.74469
10	468.36	509.95	0.52126
10	475.72	615.62	0.5641
10	408.75	638.68	0.60976
10	289.91	739.82	0.71846
10	279.75	548.88	0.66239
10	639.45	690.97	0.51936
10	435.91	535.8	0.5514
10	355.83	632.28	0.63989
10	499.46	556	0.52678
10	308.39	442.7	0.58941
10	337.13	560.88	0.62458
10	602.35	595.59	0.49718
10	617.42	625.97	0.50344
10	462.58	576.87	0.55498
10	433.3	551.42	0.55998
10	380.04	571.24	0.6005
10	415.59	848.14	0.67114
10	336.98	773.56	0.69656
10	533.81	746.29	0.58299
10	325.09	361.41	0.52645
10	481.73	735.48	0.60423
10	211.07	517.02	0.7101
10	75.975	515.71	0.8716
10	419.24	744.99	0.6399
10	391.23	558.89	0.58823
10	206.96	592.27	0.74105
10	261.15	503.73	0.65857
10	286.64	1005.4	0.77815
10	343.85	664.02	0.65883
10	0	423.58	1
10	216.96	720.51	0.76857
10	391.95	589.67	0.60071
10	204.56	378.13	0.64894
10	439.85	477.84	0.5207
10	138.03	577.85	0.80719
10	229.19	392.18	0.63115
10	440.01	1015.5	0.69769
10	345.18	599.07	0.63444
10	122.66	628.03	0.8366
10	47.738	488.4	0.91096
10	440.44	622.86	0.58578
10	357.12	569.83	0.61474
10	224	854.77	0.79236
10	365.1	470.62	0.56313
10	166.72	547.58	0.7666
10	467.45	512.48	0.52298
10	111.86	576.22	0.83743
10	266.32	322.26	0.54752
10	148.37	662.39	0.817
10	244.4	523.22	0.68161
10	199.67	642.54	0.76292
10	195.21	655.64	0.77057
10	239.99	657.75	0.73267
10	196.44	490.61	0.71408
10	278.79	606.44	0.68506
11	64.81	277	0.81039
11	292.02	227.01	0.43737
11	350.52	341.45	0.49345
11	401.73	285.38	0.41533
11	419.05	316.24	0.43009
11	574.83	309.31	0.34984
11	455.02	382.32	0.45659
11	145.49	356	0.70988
11	220.16	468.65	0.68038
11	220.59	263.4	0.54423
11	267.78	374.32	0.58296
12	603.76	594.9	0.4963
12	900.75	764.23	0.459
12	1001	827.97	0.4527
12	922.34	777.91	0.45753
12	1067.2	567.94	0.34733
12	1072.5	847.91	0.44153
12	743.23	785.03	0.51368
12	834.62	583.43	0.41143
12	865.18	960.34	0.52606
12	961.09	911.78	0.48684
12	851.37	642.94	0.43026
13	3240.3	892.91	0.21603
13	3415.7	1011.6	0.22849
13	3411.5	982.52	0.2236
13	3745.4	880.49	0.19034
13	3410.6	1012.5	0.22891
13	3315.5	1155.2	0.25839
13	3181.4	902.25	0.22094
13	3347	914.65	0.21462
13	3299.3	874.63	0.20955
14	1535.7	939.33	0.37952
14	1262.3	962.23	0.43255
14	1261.5	890.04	0.41368
14	1348.7	1061.3	0.44037
14	1353.4	876.47	0.39306
14	1573.8	872.17	0.35657
14	1596.2	518.81	0.2453
14	1513	1077.7	0.41599
14	1511.8	922.25	0.3789
14	1314.4	1030.8	0.43954
14	1266.3	995.21	0.44006
14	1416.1	1134.7	0.44484
14	1438.3	1073	0.42727
14	1402.5	1067.4	0.43216
14	1367.7	1008.8	0.42449
14	1255.7	1118.9	0.4712
14	1304.9	1037.5	0.44292
14	2463.5	1407.3	0.36357
14	1310.6	1126.7	0.46227
14	1125.5	1075.9	0.48873
14	1219.3	1040.4	0.46042
14	1034	903.92	0.46644
14	1173.9	907.43	0.43599
14	927.35	1165.9	0.55698
14	963.05	753.38	0.43892
14	1490.9	1128.1	0.43074
14	1504.6	721.79	0.3242
15	1580.2	756.45	0.32373
15	1460.8	973.26	0.39985
15	1718.8	648.03	0.2738
15	1125	699.82	0.3835
15	1622.2	699.64	0.30133
15	1149.6	998.38	0.4648
15	1281.3	744.32	0.36745
15	1012.3	775.11	0.43365
15	1839.5	490.75	0.2106
15	1496.5	576.31	0.27803
15	1228.8	746.98	0.37807
15	1399.9	859.2	0.38033
15	1700.4	555.06	0.2461
15	1261.7	791.62	0.38553
15	1092.9	614.76	0.36
15	1175	784.76	0.40044
15	894.17	832.79	0.48223
15	1065.5	846.89	0.44284
15	1185.6	1088.8	0.47872
15	1139.8	714.06	0.38517
15	1198.9	743.22	0.38268
15	825.97	678.65	0.45104
15	873.23	662.19	0.43128
15	737.57	652.99	0.46959
15	819.6	870.18	0.51497
15	858.55	540.46	0.38632
15	775.21	760.69	0.49527
15	885.58	908.01	0.50625
15	1156.6	562.07	0.32704
15	1421	477.2	0.2514
15	1685.7	593.78	0.26049
15	916.33	507.63	0.35649
15	1077.7	651.42	0.37673
15	1071.7	716.36	0.40064
15	1076.9	740.16	0.40734
15	1044.2	842.12	0.44644
15	869.33	830.07	0.48845
15	1302.9	802.24	0.38109
15	939.3	779.35	0.45347
15	1452.5	605.6	0.29425
15	1104.7	560.3	0.33652
15	1109.8	789.44	0.41566
15	1182.2	723.06	0.37951
15	921.4	635.36	0.40813
15	1333.6	545.02	0.29012
15	1174.6	612.36	0.34268
15	1560.3	578.35	0.27043
15	1167.6	615.73	0.34527
15	1099	646.2	0.37027
15	1173	458.75	0.28114
15	922.57	595.11	0.39212
15	1097.8	674.83	0.38069
15	1105.7	688.71	0.38381
15	744.69	709.08	0.48775
15	1148.8	862.92	0.42895
15	856.77	597.24	0.41075
15	2716.3	775.68	0.22213
15	1221.2	958.09	0.43963
15	1141	548.31	0.32458
15	1209.5	426.41	0.26066
15	894.4	634.46	0.41499
15	922.83	895.19	0.4924
15	769.62	533.79	0.40953
15	1344.4	737.62	0.35428
15	830.72	1065.9	0.562
15	1357.9	351.92	0.20582
15	1119.6	800.58	0.41693
15	1008.3	708.74	0.41277
15	1176	620.12	0.34526
15	1064.2	720.91	0.40385
15	754.02	591.13	0.43945
15	606.36	729.62	0.54613
15	830.63	669.27	0.44621
15	1250.9	782.36	0.38478
15	1239.7	1118.7	0.47435
15	827.24	405.06	0.3287
15	1367.5	773.13	0.36117
15	1018.1	576.87	0.36168
15	944.68	611.31	0.39288
15	656.03	785.93	0.54504
15	247.18	768.55	0.75665
15	1106	652.79	0.37116
15	1073.8	884.72	0.45173
15	982.94	681.48	0.40944
15	840.42	935.42	0.52675
15	947.55	826.5	0.46588
15	759.75	573.1	0.42998
15	693.3	320.9	0.31641
15	980.24	853.23	0.46536
15	923.5	628.91	0.40512
15	487.91	555.25	0.53228
15	798.14	693.64	0.46497
15	1018.6	472.36	0.31682
15	983.57	425.78	0.30211
15	594.16	692.23	0.53812
15	590.02	631.91	0.51714
15	763.21	585.16	0.43398
15	639.17	605.6	0.48652
15	455.2	504.97	0.52592
15	356.45	730.69	0.67212
15	766.51	588.05	0.43413
15	726.69	618.77	0.45989
15	951	437.26	0.31497
15	632.31	554.76	0.46734
15	627.05	562.08	0.47268
15	1250.8	499.97	0.28557
15	940.75	404.98	0.30094
15	766.67	666.57	0.46508
15	938.42	953.26	0.50392
15	929.5	544.69	0.36948
15	872.89	665.1	0.43245
15	618.95	935.95	0.60194
15	966.68	589.29	0.37873
15	650.79	723.48	0.52645
15	880.24	667.15	0.43115
15	718.51	752.2	0.51145
15	782.08	829.61	0.51475
15	856.07	627.32	0.4229
15	846.54	873.2	0.50775
15	849.41	683.42	0.44586
15	753.14	544.19	0.41947
15	1035.1	803.28	0.43695
15	1168.1	797.19	0.40563
15	779.7	364.3	0.31844
15	763.29	617.36	0.44715
15	494.76	572.98	0.53663
15	869.52	559.05	0.39134
15	628.47	442.89	0.41339
15	909.92	761.69	0.45566
15	591.95	729.13	0.55192
15	727.11	482.64	0.39896
15	435.91	512.37	0.54032
15	586.61	759.1	0.56409
15	738	1060.5	0.58966
15	589.53	898.06	0.6037
15	682.45	598.68	0.46731
15	443.02	584.39	0.5688
15	1091.8	643.85	0.37096
15	751.36	778.44	0.50885
15	763.25	764.37	0.50037
15	1179.5	758.97	0.39153
15	834.38	502.84	0.37603
15	857.04	541.71	0.38728
15	438.45	698.13	0.61424
15	583.8	452.63	0.43672
15	716.05	653.47	0.47715
15	1103.8	647.02	0.36955
15	1033	791.32	0.43376
15	1040.2	486.63	0.31872
15	878.83	472.14	0.34948
15	669.41	768.22	0.53437
15	914.15	475.83	0.34233
15	763.72	958.9	0.55665
15	506.65	872.56	0.63265
15	1109.1	510.98	0.3154
15	756.46	874.28	0.53612
15	1027	686.49	0.40064
15	1251.3	588.13	0.31973
15	1236.2	478.28	0.27897
15	873.92	615.08	0.41308
15	718.74	572.77	0.44349
15	941.02	789.56	0.45624
15	993.02	416.48	0.29548
15	407.53	516.1	0.55877
15	740.84	773.17	0.51068
15	803.09	785.82	0.49457
15	687.97	620.96	0.4744
15	1239.6	426.78	0.25611
15	499.13	941.06	0.65343
15	874.13	683.87	0.43894
15	849.11	895.24	0.51322
15	538.74	506	0.48433
16	849.51	438.85	0.34063
16	567.87	436.37	0.43453
16	602.47	558.7	0.48115
16	670.04	327.41	0.32825
16	649.36	460.54	0.41494
16	475.54	280.04	0.37063
16	590.07	386.47	0.39575
16	760.95	407.23	0.3486
16	621.22	461.81	0.42641
16	405.81	376.91	0.48154
16	491.67	427.33	0.46499
16	720.83	423.69	0.37019
16	786.92	577.56	0.42328
16	535.1	512.54	0.48923
16	593.2	397.71	0.40136
16	583.47	497.14	0.46005
16	548.81	625.81	0.53278
16	443.8	439.29	0.49745
16	579.05	513.93	0.47021
16	857.36	559.78	0.39501
16	632.34	629.15	0.49874
16	352.47	568.05	0.6171
17	1379.9	332.4	0.19412
17	1054.2	381.28	0.26561
17	1110	184.59	0.14259
17	865.33	409.74	0.32135
17	942.8	492.33	0.34306
17	918.36	373.6	0.28917
17	943.37	364.5	0.2787
17	902.5	537.59	0.3733
17	899.86	570.74	0.3881
17	776.76	433.44	0.35816
17	891.19	509.15	0.36359
17	648.27	398.15	0.38049
17	728.04	654.88	0.47355
17	934.61	589.89	0.38694
17	751.61	400.24	0.34748
17	825.11	513.65	0.38368
17	1049.7	718.85	0.40646
17	1008.2	340.71	0.25258
17	816.59	463.91	0.36229
17	1156.8	455.65	0.28258
17	1073.4	336.97	0.23892
17	956.46	600.87	0.38583
17	410.61	474.72	0.53621
17	535.23	491.22	0.47856
17	585.74	263.6	0.31036
17	536.64	351.82	0.39599
17	451.97	320.64	0.41501
17	704.08	369.48	0.34416
17	754.13	379.96	0.33504
17	498.08	448.32	0.47371
17	581.12	193.72	0.25001
17	724.83	393.74	0.352
17	371.64	268.87	0.41977
17	713.17	369.08	0.34103
17	547.43	510.42	0.48251
17	578.77	264	0.31325
17	642.74	311.51	0.32644
17	842.34	400.11	0.32203
17	454.97	381.81	0.45628
17	457.31	383.19	0.45591
17	334.61	404.51	0.54729
17	534.73	406.43	0.43184
17	622.85	405.5	0.39432
17	398.96	475.96	0.544
17	539.54	341.7	0.38775
17	518.02	244.29	0.32046
17	395.02	390.05	0.49683
17	589.21	308.8	0.34387
17	431.9	191.44	0.30712
17	382.35	278	0.42099
17	517.7	309.47	0.37413
17	402.72	272.25	0.40335
17	480.53	326.6	0.40464
17	524.97	339.37	0.39263
17	353.75	470.86	0.57101
17	430.34	261.41	0.3779
17	299.49	373.02	0.55467
17	432.47	189.35	0.30451
17	573.18	342.78	0.37423
17	620.65	326.99	0.34506
17	356.1	451.21	0.55891
17	308.23	219.33	0.41574
17	442.76	377.64	0.46031
17	480.81	254	0.34567
17	413.48	288.45	0.41094
17	379.27	133.35	0.26013
17	345.88	278.64	0.44617
18	670.2	237.06	0.26129
18	667.78	339.72	0.33719
18	762.32	374.54	0.32945
18	848.21	398.74	0.31977
18	980.63	320.37	0.24625
18	914.17	426.74	0.31825
18	1026.6	262.12	0.2034
18	778.47	537.2	0.40831
18	984.32	373.02	0.27482
18	1047.3	282.11	0.21221
18	509.84	472.4	0.48094
18	681.76	462.12	0.40399
18	510.44	605.37	0.54254
18	378.86	196.67	0.34172
18	480.46	584.73	0.54894
18	540.28	402.63	0.42701
18	592.71	469.95	0.44224
18	706.8	454.29	0.39126
18	786.04	420.84	0.3487
18	634.14	299.54	0.32082
18	510.68	424.08	0.45368
18	635.97	435.42	0.40641
18	620.57	473	0.43253
18	593.95	353.07	0.37282
18	418.66	453.98	0.52024
18	454.24	553.3	0.54916
18	416.55	304.3	0.42214
18	662.74	329.59	0.33214
18	810.15	195.61	0.19449
18	752.66	344.64	0.31408
18	593.03	217.03	0.26792
18	339.48	47.215	0.1221
18	399.01	254.26	0.38921
18	436.98	466.24	0.5162
18	407.22	222.12	0.35294
18	596.88	267.7	0.30963
18	412.91	154.34	0.27208
18	535.87	407.98	0.43225
18	297.51	209.53	0.41324
18	373.35	115.89	0.23688
18	364.71	462.79	0.55926
18	553.31	308.38	0.35788
18	437.85	177.32	0.28825
18	119.28	69.875	0.36941
18	355.86	331.51	0.48229
19	783.64	340.95	0.30318
19	955.07	244.92	0.2041
19	883.03	297.73	0.25215
19	1066.3	186.26	0.1487
19	564.2	91.365	0.13937
19	991.14	221.88	0.18292
19	1115.2	369.06	0.24865
19	997.25	198.9	0.16628
19	657.88	340.38	0.34097
19	599.85	301.77	0.3347
19	664	338.12	0.3374
19	697.43	232.93	0.25037
19	680.58	286.32	0.29612
19	581.62	260.95	0.30971
19	590.26	350.79	0.37276
19	524.9	309.43	0.37087
19	601	293.45	0.32808
19	876.55	323.01	0.26927
19	872.98	192.16	0.18041
19	706.99	317.79	0.31011
19	547.93	371.77	0.40423
19	622.52	420.43	0.40312
19	614.06	360.76	0.37008
19	735.76	311.99	0.29777
19	687.92	230.11	0.25066
19	737.56	294.7	0.28549
19	617.37	347.07	0.35987
19	476.13	525.75	0.52476
19	759.08	264.11	0.25812
19	773.94	362.15	0.31877
19	835.81	254.74	0.23359
19	514.46	378.44	0.42383
19	621.46	286.94	0.31587
19	556.35	323.51	0.36768
19	433.45	397.87	0.4786
19	746.76	347.01	0.31726
19	370.33	290.08	0.43924
19	409.33	375.06	0.47816
19	452.23	407.55	0.47402
19	525.9	316.73	0.37588
19	424.99	269.86	0.38837
19	551.66	272.78	0.33087
19	666.48	317.38	0.32259
19	462.53	448.55	0.49233
19	368.46	426.72	0.53663
19	393.68	262.33	0.39989
19	489.54	288.46	0.37077
19	689.83	262.48	0.27562
19	645.85	351.12	0.35219
19	471.67	357.83	0.43138
19	615.55	313.78	0.33764
19	594.22	213.57	0.26439
19	417.96	235.16	0.36006
19	338.23	315.86	0.4829
19	572.7	252.4	0.3059
19	672.44	364.34	0.35141
19	338.52	266.06	0.44007
19	352.79	483.65	0.57822
19	560.57	183.55	0.24667
19	459.86	402.51	0.46675
19	457.43	264.78	0.36662
19	285.21	160.62	0.36027
19	759.43	391.55	0.34019
19	652.57	358.45	0.35454
19	434.77	420.52	0.49167
19	489.07	302.51	0.38216
19	494.61	347.7	0.41279
19	529.56	463.16	0.46656
19	382.37	272.57	0.41618
19	579.34	350.44	0.37691
19	468.79	311.4	0.39913
19	643.04	258.27	0.28655
19	563.73	165.83	0.2273
19	462.61	260.55	0.36029
19	423.64	291.98	0.40801
19	432.2	388.31	0.47325
19	427.87	340.33	0.44302
19	441.73	333.98	0.43055
19	647.31	353.42	0.35316
19	523.47	298.76	0.36335
19	592.27	237.44	0.28617
19	611.02	251.61	0.29168
19	528.88	339.67	0.39108
19	665.23	414.02	0.38362
19	293.84	284.22	0.49168
19	348.97	504.5	0.59112
19	251.93	299.02	0.54274
19	475.54	217.81	0.31414
19	333.07	337.72	0.50347
19	420.91	283.23	0.40224
19	424.94	279.79	0.39702
19	411.79	297.22	0.4192
19	438.96	328.92	0.42835
19	574.82	409.35	0.41593
19	390.74	256.95	0.39672
19	581.69	261.88	0.31044
19	660.05	248.23	0.2733
19	616.72	298.23	0.32595
19	687.51	294.19	0.29967
19	714.23	423.35	0.37215
19	681.49	295.9	0.30275
19	430.95	276.72	0.39103
19	660.22	504.39	0.4331
19	765.38	382.09	0.33298
19	565.51	377.06	0.40003
19	576.3	288.74	0.33379
19	624.83	389.25	0.38385
19	520.87	259.01	0.33212
19	556.07	269.15	0.32616
19	726.12	213.05	0.22685
19	611.49	171.06	0.21859
19	443.99	228.74	0.34002
19	428.56	570.05	0.57084
19	501.97	453.04	0.47438
19	382.92	355.01	0.48109
19	558.42	381.14	0.40566
19	490.22	377.24	0.43488
19	579.41	362.69	0.38498
19	341.71	386.9	0.53101
19	511.89	263.97	0.34023
19	540	336.76	0.3841
19	637.08	295.88	0.31714
19	778.04	478.66	0.38089
19	618.83	366.11	0.37171
19	726.11	438.09	0.3763
19	702.14	356.86	0.33698
19	924.86	221.84	0.19346
19	717.89	283.18	0.28288
19	533.95	291.36	0.35303
19	663.47	316.9	0.32325
19	560.53	156.05	0.21777
19	719.08	491.43	0.40597
19	614.17	381.35	0.38307
19	597.19	309.24	0.34116
19	625.28	291.38	0.31787
19	675.67	527.29	0.43833
19	381.53	265.38	0.41023
19	699.07	404.24	0.36639
19	700.37	218.92	0.23814
19	770.65	238.62	0.23643
19	801.42	201.11	0.2006
19	746.69	356.18	0.32296
19	534.73	316.26	0.37164
19	718.39	132.6	0.15582
19	816.77	351.24	0.30072
19	592.16	458.94	0.43663
19	508.89	257.03	0.33558
19	457.73	277.2	0.37718
19	703.12	259.04	0.26923
19	751.02	284.41	0.27468
19	932.26	287.13	0.23547
19	836.39	278.38	0.24972
19	473.32	346.77	0.42284
19	436.84	274.09	0.38554
19	476.49	325.9	0.40616
19	481.9	189.55	0.2823
19	436.86	370.07	0.45861
19	648.14	296.33	0.31375
19	558.96	335.89	0.37536
19	733.58	286.87	0.28112
19	676.65	483.38	0.4167
19	650.32	415.35	0.38975
19	688.6	284.79	0.29258
19	505.77	347.39	0.40718
19	655.02	315.82	0.32531
19	575.14	356.74	0.38282
19	631.96	425.18	0.4022
19	562.33	183.99	0.24653
19	582.25	343.21	0.37085
19	609.79	390.06	0.39012
19	595.44	397.99	0.40062
19	525.88	419.51	0.44374
19	608.96	291.62	0.32381
19	439.8	204.7	0.31761
19	565.34	397.25	0.41269
19	623.69	386.45	0.38257
19	750.08	328.19	0.30437
19	404.78	320.07	0.44157
19	633.35	284.6	0.31004
19	674.32	279.84	0.29328
19	820.94	150.37	0.15481
19	588.97	169.48	0.22346
19	796.37	300.48	0.27395
19	625.06	275.49	0.30591
19	487.46	230.99	0.32151
19	831.13	363.21	0.30411
19	770	304.95	0.28369
19	597.25	328.79	0.35505
19	713.07	278.02	0.28052
19	765.59	295.96	0.2788
19	526.28	433.16	0.45147
19	717.14	195.8	0.21447
19	598.89	315.86	0.3453
19	616.7	349.88	0.36198
19	768.7	333.31	0.30246
19	594.05	449.13	0.43054
19	655.77	342.62	0.34317
19	610.91	193.16	0.24023
19	577.12	231.26	0.28608
19	704.18	336.43	0.3233
19	594.91	249.69	0.29563
19	730.62	307.62	0.29629
19	661.44	192.65	0.22556
19	552.19	328.99	0.37335
19	655.31	441.01	0.40226
19	699.29	270.44	0.27888
19	689.55	227.49	0.24807
19	640.55	379.69	0.37216
19	738.49	307.48	0.29397
19	560.25	462.74	0.45234
19	583.49	347.42	0.3732
19	497.43	337.84	0.40447
19	780.93	319.77	0.29052
19	560.48	281.47	0.33431
19	773.8	382.7	0.33091
19	481.77	447.08	0.48133
19	465.45	302.33	0.39377
19	470.8	247.77	0.34481
19	549.64	253.99	0.31605
19	746.15	327.99	0.30535
19	727.08	322.54	0.30729
19	510.24	173.72	0.25399
19	661.9	296.58	0.30943
19	694.11	402.98	0.36732
19	849.92	279.56	0.24751
19	868.32	235.15	0.2131
19	751.76	232.79	0.23644
19	676.02	300.89	0.308
19	527.32	227.75	0.30163
19	769.67	198.32	0.20488
19	853.66	199.98	0.1898
19	659.91	195.77	0.22879
19	651.56	396.52	0.37833
19	673.99	254.59	0.27417
19	684.34	413.83	0.37684
19	594.78	308.14	0.34127
19	747.08	350.82	0.31954
19	854.79	237.82	0.21766
19	758.08	257.77	0.25375
19	734.21	335.15	0.31341
19	598.22	198.62	0.24926
19	783.81	288.01	0.26871
19	592.64	291.44	0.32965
19	532.95	252.92	0.32183
19	516.79	271.97	0.34481
19	664.05	337.88	0.33723
19	682.48	363.19	0.34733
19	600.53	396	0.39738
19	565.25	365.83	0.39291
19	728.69	302.89	0.29362
19	658.11	144.81	0.18035
19	465.23	259.89	0.35841
19	675.4	283.28	0.29549
19	476.01	278.64	0.36923
19	590.46	203.69	0.25649
19	624.48	381.88	0.37947
19	782.97	376.35	0.32463
19	437.38	199.32	0.31305
19	853.76	289.32	0.25311
19	498.37	224.45	0.31052
19	877.64	330.43	0.27352
19	586.8	163.94	0.21837
19	856.86	321.95	0.27311
19	819.97	349.87	0.29908
19	759.77	235.61	0.2367
19	617.27	373.83	0.37719
19	785.6	280.99	0.26345
19	586.16	261.66	0.30863
19	1001.1	331.63	0.24884
19	842.37	267.71	0.24116
19	672.18	270.75	0.28714
19	699.07	206.81	0.2283
19	801.05	352.19	0.30539
19	816.32	361.72	0.30705
19	766.8	231.01	0.23152
19	646.81	327.68	0.33626
19	281.67	91.074	0.24433
19	864.64	449.17	0.34188
19	798.66	270.46	0.25297
19	773.31	348.92	0.31092
19	800.25	482.03	0.37592
19	1104.4	574.56	0.34221
19	765.01	357.08	0.31823
19	713.07	317.78	0.30827
19	831.7	455.92	0.35408
19	535.27	199.97	0.27198
19	609.24	397.78	0.39501
19	728.37	340.15	0.31834
19	585.89	294.53	0.33453
19	825.67	311.4	0.27386
19	787.55	179.46	0.18558
19	647.55	299.96	0.31658
19	831.74	282.48	0.25352
19	629.18	302.85	0.32494
19	584.38	311.94	0.34802
19	512.97	424.9	0.45305
19	593.73	331.85	0.35853
19	636.28	286.22	0.31027
19	557.19	266.36	0.32343
19	769.14	261.86	0.25399
19	404.87	275.37	0.40481
19	614.43	173.51	0.22021
19	710.79	235.99	0.24926
19	766.12	484.91	0.38761
19	620.23	238.4	0.27765
19	665.39	231.61	0.25821
19	671.32	398.84	0.37269
19	760.78	440.09	0.36648
19	766.47	339.31	0.30685
19	661.76	175.51	0.20962
19	671.86	266.64	0.28411
19	690.69	163.4	0.19131
19	763.25	261.38	0.2551
19	756.66	394.76	0.34285
19	780.19	374.89	0.32456
19	565.19	188.07	0.24967
19	662.76	308.14	0.31738
19	596.48	360.2	0.37651
19	567.68	218.24	0.27769
19	702.71	256.3	0.26725
19	609.12	234.56	0.27802
19	498.85	250.39	0.33419
19	557.72	235.05	0.29649
19	797.39	203.08	0.20298
19	838.49	332.74	0.28409
19	757.25	236.62	0.23808
19	528.56	137.91	0.20693
19	396.89	266.82	0.40201
19	504.17	209.21	0.29327
19	525.62	458.55	0.46593
19	508.89	427.77	0.4567
19	519.41	325	0.38488
19	408.76	135.11	0.24842
19	446.98	254.55	0.36285
19	541.46	182.74	0.25233
19	487.77	124.93	0.2039
19	530.45	275.12	0.34152
19	626.41	195.01	0.23741
19	635.1	381.01	0.37497
19	696.24	184.44	0.20943
19	326.18	362.1	0.52609
19	389.61	86.09	0.18098
19	460.58	342.96	0.42681
19	618.81	476.98	0.43528
19	559.87	198.72	0.26196
19	795.55	187.4	0.19065
19	490.83	188.23	0.27719
19	706.5	184.51	0.20708
19	663.08	304.49	0.3147
19	595.92	308.4	0.34103
19	716	87.158	0.10852
19	658.55	223.37	0.25328
19	752.08	362.49	0.32523
19	595.04	219.63	0.26959
19	597.53	183.22	0.23467
19	599.54	404.53	0.40289
19	469.54	193.34	0.29167
19	642.84	368.73	0.36451
19	584.62	287.9	0.32996
19	581.25	210.37	0.26575
19	627.9	336.61	0.349
19	463.35	100.37	0.17805
19	512.91	289.32	0.36064
19	797.19	120.22	0.13104
19	550.1	330.71	0.37546
19	603.6	321.39	0.34745
19	666.49	231.03	0.25741
19	879.7	390.64	0.30751
19	706.4	342.25	0.32637
19	494.51	244.27	0.33064
19	786.52	232.25	0.22797
19	660.54	229.17	0.25758
19	473.26	429.63	0.47584
19	810.59	276.08	0.25406
19	691.84	369.97	0.34843
19	571.4	36.357	0.05982
19	558.44	165.05	0.22813
19	716.81	306.43	0.29947
19	755.27	145.39	0.16143
19	673.27	282.14	0.29531
19	652.23	183.12	0.21921
19	613.05	324.22	0.34592
19	547.43	175.23	0.24248
19	723.66	402.89	0.35763
19	666.53	166.51	0.19988
19	830.16	240.31	0.22449
19	505.59	78.803	0.13485
19	551.71	393.86	0.41653
19	686.99	451.51	0.39658
19	461.75	251.93	0.353
19	623.4	130.21	0.17278
19	636.42	363.43	0.36348
19	654.09	415.01	0.38819
19	595.71	370.95	0.38374
19	342.05	355.49	0.50963
19	832.25	182.86	0.18014
19	646.88	230.57	0.26277
19	620.59	255.45	0.2916
19	675.73	255.03	0.274
19	619.15	203.11	0.24701
19	547	288.64	0.34541
19	481.58	277.8	0.36582
19	409.01	262.34	0.39076
19	600.11	243.07	0.28828
19	294.77	197.41	0.40109
19	453.69	235.4	0.34161
19	358.49	185.24	0.34068
19	701.68	266.62	0.27535
19	622.06	292.32	0.31969
19	663.71	398.9	0.3754
19	480.16	282.55	0.37046
19	629.5	458.57	0.42145
19	584.4	193.16	0.24842
19	739.58	239.48	0.2446
19	659.87	342.16	0.34147
19	613.84	352.32	0.36466
19	613.49	184.76	0.23146
19	573.54	221.28	0.2784
19	770.73	341.24	0.30688
19	603.39	399.84	0.39855
19	649.21	204.73	0.23975
19	385.05	148.75	0.27866
19	524.81	166.05	0.24035
19	634.55	161.76	0.20314
19	606.56	301.8	0.33225
19	494.91	336.61	0.40481
19	345.17	267.63	0.43673
19	596.87	37.691	0.0594
19	524.35	203.87	0.27996
19	698.97	286.15	0.29047
19	716.08	444.16	0.38282
19	810.47	407.43	0.33453
19	717.74	287.46	0.28597
19	767.45	347.93	0.31194
19	1000.3	380.84	0.27574
19	668.09	529.81	0.44228
19	676.2	452.73	0.40103
19	503.37	234.77	0.31806
19	803.73	373.56	0.31731
19	748.57	409.32	0.35351
19	684.66	268.96	0.28204
19	707.85	307.39	0.30278
19	779.52	556.03	0.41633
19	779.28	489.4	0.38576
19	604.97	360.75	0.37356
19	802.11	412.42	0.33957
19	963.01	327.65	0.25386
19	665.92	488.23	0.42302
19	628.55	495.44	0.44079
19	573.18	406.23	0.41477
19	695.19	373.1	0.34925
19	669.34	293.15	0.30457
19	685.34	274.98	0.28634
19	799.36	433.32	0.35153
19	765.42	364.7	0.32271
19	769.43	291.23	0.27457
19	735.34	443.37	0.37615
19	813.86	281.87	0.25724
19	541.75	303	0.35869
19	659.44	484.5	0.42354
19	733.61	308.13	0.29578
19	698.8	395.74	0.36156
19	787.72	320.41	0.28914
19	677.82	411.39	0.3777
19	541.15	374.18	0.40879
19	729.84	327.76	0.30991
19	773.51	478.86	0.38236
19	707.59	316.06	0.30876
19	477.87	324.12	0.40414
19	793.57	467.92	0.37093
19	760.67	328.02	0.3013
19	874.96	346	0.28338
19	711.35	331.74	0.31804
19	887.09	371.94	0.29542
19	726.12	382.08	0.34478
19	689.18	175.22	0.20271
19	609.33	132.14	0.17821
19	935.05	392.22	0.29551
19	568.23	462.85	0.4489
19	713.48	452.36	0.38801
19	720.59	401.9	0.35804
19	763.21	384.92	0.33526
19	953.98	343.67	0.26484
19	570.49	372.43	0.39498
19	915.04	356.54	0.28039
19	892.64	327.29	0.26829
19	632.83	288.67	0.31326
19	774.78	498.28	0.3914
19	738.08	236.36	0.24256
19	719.81	340.24	0.32097
19	800.99	457.23	0.36339
19	788.46	472.31	0.37462
19	617.34	394.39	0.38982
19	600.36	269.35	0.3097
19	796.73	414.17	0.34203
19	776.7	301.45	0.2796
19	639.02	391.79	0.38008
19	525.62	376.15	0.41712
19	1021.3	394.53	0.27866
19	693.22	353.88	0.33796
19	692.4	403.03	0.36792
19	807.92	380.15	0.31997
19	689.34	283.3	0.29127
19	563.5	360.75	0.39032
19	818.73	473.93	0.36663
19	817.69	470.07	0.36503
19	703.1	270.99	0.2782
19	841.5	393.47	0.31861
19	659.88	485.43	0.42384
19	807.37	484.5	0.37504
19	855.93	379.47	0.30716
19	785.63	272.08	0.25723
19	631.44	200.42	0.24093
19	662.24	169.92	0.20419
19	563.26	213.09	0.27448
19	848.95	431.15	0.33681
19	993.68	419.59	0.29689
19	835.99	403.52	0.32555
19	641.94	397.13	0.3822
19	671.35	224.93	0.25096
19	1142	212.09	0.15663
19	816.98	301.81	0.26976
19	869.9	401.2	0.31563
19	836.83	310.39	0.27056
19	884.17	213.11	0.19422
19	816.87	459.19	0.35985
19	675.59	275.09	0.28936
19	698.55	505.39	0.41978
19	831.72	372.15	0.30913
19	760.28	560.62	0.42442
19	597.26	159.26	0.21052
19	786.29	370.87	0.3205
19	617.83	394.14	0.38948
19	801.33	397.34	0.33148
19	882.65	337.56	0.27664
19	713.35	280.65	0.28234
19	797.69	189.09	0.19162
19	513.77	243.76	0.32178
19	883.81	354.22	0.28612
19	685.49	248.16	0.2658
19	755.83	411.54	0.35254
19	905.27	399.71	0.3063
19	626.16	295.77	0.32082
19	922.99	406.44	0.30573
19	690.22	168.25	0.19599
19	579.6	363.87	0.38567
19	649.92	359.49	0.35614
19	573.4	254.54	0.30744
19	701.29	272.71	0.27999
19	739.79	354.05	0.32368
19	520.1	162.5	0.23806
19	823.24	369.4	0.30973
19	677.33	282.73	0.29449
19	790.27	361.77	0.31403
19	644.93	404.4	0.38539
19	804.45	304.44	0.27454
19	646.71	255.19	0.28295
19	640.38	224.94	0.25995
19	689.64	220.25	0.24206
19	657.04	378.75	0.36566
19	726.15	235.88	0.24519
19	511.43	258.05	0.33536
19	714.78	322.87	0.31116
19	689.85	322.77	0.31875
19	986.43	350.82	0.26234
19	599.25	165.2	0.2161
19	701.76	538.21	0.43405
19	820.91	343.75	0.29515
19	476.83	431.66	0.47514
19	803.72	245.92	0.23429
19	828.36	529.06	0.38975
19	695.05	233.03	0.25109
19	790.05	182.44	0.1876
19	586.53	351.17	0.3745
19	865.61	419.67	0.32652
19	778.52	383.67	0.33013
19	569.41	447.74	0.44019
19	955.02	461.22	0.32567
19	772.64	504.31	0.39493
19	732.62	415.23	0.36175
19	898.97	439.13	0.32817
19	784.18	248.51	0.24064
19	817.75	304.78	0.27151
19	589.91	338.53	0.36462
19	698.39	294.74	0.29678
19	919.08	375.88	0.29026
19	678.62	377.59	0.3575
19	959.4	585.1	0.37883
19	762.46	482.87	0.38774
19	775.67	168.86	0.17878
19	539.46	309.01	0.3642
19	771.25	336.13	0.30354
19	843.88	179.41	0.17533
19	876.36	378.33	0.30153
19	546.29	418.11	0.43354
19	850.1	508.35	0.37421
19	771.01	446.83	0.3669
19	714.11	301.25	0.29669
19	573.23	408.58	0.41615
19	636.25	412.26	0.39319
19	495.95	230.01	0.31684
19	933.02	439.29	0.32011
19	938.83	383.02	0.28976
19	791.57	324.68	0.29087
19	757.18	350.56	0.31646
19	1036.4	306.25	0.22809
19	715.74	228.15	0.24171
19	490.72	320.84	0.39534
19	852.68	303.15	0.26228
19	808.81	254.98	0.23969
19	943.47	413.32	0.30463
19	655.49	282.88	0.30146
19	532.8	420.97	0.44137
19	665.37	244.83	0.26898
19	975.65	319.55	0.24672
19	860.4	256.77	0.22984
19	738.16	388.3	0.34471
19	735.11	399.4	0.35205
19	856.69	384.57	0.30982
19	662.93	437.47	0.39756
19	679.9	516.95	0.43193
19	858.01	333.68	0.28001
19	881.68	211.11	0.19318
19	853.83	388.22	0.31256
19	621.95	309.66	0.33239
19	880.31	304.42	0.25695
19	736.21	375.41	0.33771
19	728.24	401.83	0.35558
19	791.39	256.43	0.24473
19	698.64	366.53	0.3441
19	823.63	354.16	0.3007
19	689.55	311.27	0.31101
19	717.62	222.15	0.23639
19	696.84	269.68	0.27902
19	773.91	365.4	0.32072
19	570.73	495.64	0.46479
19	439.01	397.46	0.47516
19	740.59	331.07	0.30893
19	611.88	445.32	0.42123
19	713.08	310.08	0.30306
19	690.27	259.23	0.27302
19	577.2	547.36	0.48673
19	632.72	412.19	0.39447
19	668.65	241.8	0.26558
19	566.8	345.88	0.37897
19	695.97	340.94	0.3288
19	558.47	297.06	0.34722
19	689.6	426.81	0.38231
19	637.3	433.08	0.4046
19	665.62	463.24	0.41036
19	512.58	552.56	0.51877
19	749.99	348.41	0.3172
19	542.78	401.69	0.42531
19	553.7	210.21	0.27518
19	719.43	274.56	0.27622
19	821.02	293.45	0.26331
19	754.34	367.93	0.32784
19	801.91	497.78	0.383
19	515.95	395.91	0.43418
19	526.77	340.44	0.39257
19	749.01	188.06	0.20069
19	517.32	149.37	0.22405
19	597.51	253.49	0.29787
19	524.93	272.25	0.34152
19	709.9	167.72	0.19111
19	617.53	285.47	0.31614
19	574.08	225.98	0.28245
19	564.43	264.63	0.31919
19	577.56	358.44	0.38295
19	671.9	176.44	0.20798
19	611.15	336.3	0.35495
19	566.41	314.66	0.35713
19	818.2	174.59	0.17586
19	483.93	282.82	0.36886
19	439.32	238.83	0.35218
19	588.31	184.89	0.23912
19	661.96	242.07	0.26777
19	698.29	214.5	0.23499
19	672.05	297	0.30649
19	571.52	275.05	0.3249
19	689.65	245.06	0.26218
19	530.22	312.69	0.37096
19	653.02	320.32	0.32909
19	930.71	357.74	0.27765
19	471.65	309.05	0.39586
19	655.71	407.94	0.38353
19	630.53	500.99	0.44276
19	614.25	291.48	0.32182
19	715.2	322.8	0.31098
19	815.18	481.72	0.37144
19	586.02	337.4	0.36538
19	1021	276.79	0.21328
19	831.34	193.78	0.18903
19	534.38	356.37	0.40008
19	715.62	382.89	0.34855
19	786.53	350.43	0.30822
19	430.94	366.53	0.45962
19	499.67	305.95	0.37977
19	796.23	170.88	0.17669
19	720.12	399.13	0.3566
19	627.48	332.5	0.34636
19	943.65	276.55	0.22664
19	708.48	215.04	0.23285
19	813.54	459.41	0.3609
19	769.74	222.06	0.2239
19	789.88	490.56	0.38312
19	589.94	259.44	0.30545
19	789.43	385.2	0.32793
19	690.18	395.99	0.36457
19	551.99	335.41	0.37797
19	775.47	231.46	0.22987
19	641.14	403.55	0.38629
19	658.76	314.47	0.32312
19	760.71	396.96	0.3429
19	984.65	206.95	0.17367
19	789.81	305.44	0.27888
19	659.67	309.59	0.31941
19	682.09	333.4	0.32831
19	694.2	270.33	0.28027
19	684.21	447.75	0.39555
19	858.07	398.43	0.3171
19	779.11	284.45	0.26745
19	916.73	297.28	0.24487
19	792.4	266.8	0.25189
19	593.45	138.15	0.18883
19	852.07	348.85	0.29049
19	624.45	300.39	0.3248
19	713.47	261.83	0.26846
19	738.74	445.38	0.37613
19	801.69	283.68	0.26137
19	650.39	349.42	0.34949
20	449.34	253.3	0.3605
20	371.83	164.48	0.30669
20	364.7	150.59	0.29224
20	498.73	357.13	0.41728
20	485.44	275.83	0.36233
20	355.42	158.09	0.30786
20	282.91	297.87	0.51288
20	485.15	324.12	0.40051
20	275.58	393.6	0.58818
20	474.81	270.67	0.36308
20	583.6	256.25	0.30511
20	335.31	101.51	0.23238
20	655.34	367.37	0.35921
20	482.08	221.76	0.31507
20	292.02	292.65	0.50054
20	351.42	297.3	0.45829
20	531.58	255.3	0.32445
20	510.61	278.62	0.35303
20	589.11	199.16	0.25265
20	494.32	323.98	0.39592
20	505.82	237.41	0.31943
20	456.24	254.98	0.35851
20	497.81	326.04	0.39575
20	461.95	304.5	0.39729
20	453.47	295.94	0.3949
20	458.4	253.45	0.35604
20	211.49	240.23	0.53181
20	599.4	262.07	0.30421
20	608.19	238.41	0.28161
20	398.57	369.16	0.48085
20	478.13	289.02	0.37675
20	553.32	209.02	0.27418
20	545.71	92.31	0.14468
20	387.72	293.38	0.43074
20	253	321.58	0.55968
20	530.05	224.86	0.29786
20	465.3	189.25	0.28913
20	449.08	452.23	0.50175
20	441.77	350.48	0.44239
20	318.43	326.93	0.50659
20	528.5	104.07	0.16452
20	396.42	245.8	0.38273
20	416.56	125.81	0.23196
20	380.06	239.83	0.38689
20	535.22	347.81	0.39388
20	275.16	176.54	0.39083
20	505.23	257.73	0.3378
20	387.93	242.73	0.38488
20	705.59	311.12	0.30601
20	401.27	175.1	0.3038
20	531.76	89.95	0.14468
20	440.3	145.55	0.24844
20	270.92	178.28	0.39688
20	323.55	174.44	0.35029
20	379.01	186.04	0.32925
20	364.9	166.55	0.31339
20	672.88	350.53	0.34251
20	414.8	188.8	0.31279
20	454.31	198.5	0.30407
20	281.56	209.71	0.42687
20	345.57	373.67	0.51953
20	528.54	146.21	0.21669
20	312.33	159.04	0.3374
20	301.25	90.066	0.23016
20	410.87	102.31	0.19936
20	346.06	257.02	0.42618
20	369.83	134.43	0.26659
20	418.37	307.17	0.42337
20	311.18	22.792	0.06825
20	244.31	197.88	0.4475
20	570.24	144.89	0.20261
20	457.03	328.77	0.41839
20	243.18	213.7	0.46774
20	359.88	182.01	0.33588
20	408.03	240.95	0.37127
20	205.27	154.19	0.42895
20	298.66	186.93	0.38495
20	303.75	234.43	0.4356
20	396.25	130.05	0.2471
20	257.16	312.68	0.54872
20	385.84	229.33	0.37279
20	400.35	256.42	0.39043
20	306.53	344.31	0.52902
20	365.69	120.1	0.24723
20	286.19	55.698	0.16291
20	423.03	139.63	0.24816
20	453.23	143.14	0.24002
20	150.49	132.58	0.46836
20	141.85	35.684	0.201
20	25.647	4.0432	0.13618
20	165.72	62.328	0.27331
20	236.67	166.81	0.41343
20	200.48	133.59	0.39989
20	178.46	139.28	0.43835
20	47.151	0	4.70922E-18
20	161.86	104.39	0.39208
20	169.87	136.65	0.44581
20	354.27	124.65	0.26027
20	369.11	172.38	0.31834
20	452.19	90.834	0.16727
20	347.58	143	0.29149
20	229.82	106.33	0.31632
20	360.85	292.43	0.44763
20	479.92	129.7	0.21276
20	526.3	213.67	0.28875
20	438.86	78.974	0.15251
20	257.42	185.48	0.41879
20	287.33	149.06	0.34158
20	251.45	191.64	0.43251
20	206.89	148.13	0.41724
20	351.49	217.74	0.38252
20	444.77	309.55	0.41037
20	185.23	233.39	0.55752
20	462.88	163.55	0.26108
20	282.42	208.22	0.42438
20	384.15	244.37	0.3888
20	283.37	233.62	0.45188
20	271.29	322.03	0.54276
20	365.92	166.68	0.31296
20	178.4	179.25	0.50119
20	259.48	62.664	0.19452
20	266.24	137.31	0.34026
20	202.14	333.22	0.62242
20	392.55	206.66	0.34489
20	363.45	164.17	0.31115
20	488.03	176.79	0.26592
20	408.48	413.19	0.50287
20	367.49	207.31	0.36066
20	536.04	292.35	0.35291
20	441.47	192.9	0.30408
20	573.13	206.84	0.26519
20	474.76	134.28	0.22048
20	431.21	163.2	0.27456
20	353.94	287.23	0.44798
20	569.99	189.18	0.24919
20	289.19	317.39	0.52325
20	557.07	234.17	0.29595
20	338.17	255.07	0.42996
20	345.86	246.51	0.41614
20	251.22	283.82	0.53047
20	513.49	207.8	0.28809
20	457.24	282.06	0.38152
20	323.22	132.21	0.2903
20	553.46	212.6	0.27752
20	380.6	227.04	0.37364
20	357.34	282.71	0.4417
20	490.14	218.49	0.30833
20	534.92	310.12	0.36699
20	375.76	131.04	0.25856
20	313.3	317.57	0.50338
20	459.4	224.25	0.32802
20	487.31	265.74	0.35288
20	364.38	275.7	0.43073
20	490.55	241.34	0.32975
20	417.39	400.9	0.48992
20	431.32	199.4	0.31615
20	451.58	217.92	0.3255
20	494.1	194.28	0.28223
20	514.03	331.88	0.39233
20	564.96	265.12	0.31939
20	384.3	155.44	0.28799
20	542.44	167.2	0.23561
20	378.14	240.87	0.38912
20	440.5	262.93	0.37378
20	310.36	285.6	0.47923
20	504.18	305.76	0.37751
20	405.85	423.66	0.51074
20	359.12	293.27	0.44953
20	424.99	408.78	0.49028
20	260.73	178.02	0.40574
20	444.71	188.35	0.29752
20	403.83	194.94	0.32557
20	482.33	111.99	0.18843
20	436.6	242.41	0.35701
20	554.25	163.06	0.22732
20	350.72	122.95	0.25957
20	542.04	258.75	0.32312
20	531.78	255.38	0.32443
20	533.06	194.9	0.26773
20	348.28	145.26	0.29432
20	586.73	173.09	0.2278
20	460.08	269.39	0.3693
20	641.06	127.48	0.16587
20	466.77	291.52	0.38444
20	558.35	210.9	0.27416
20	445.49	178.55	0.28612
20	516.39	273.65	0.34637
20	454.76	185.4	0.28962
20	551.79	164.45	0.2296
20	680.38	278.61	0.29052
20	450.53	186.77	0.29306
20	218.63	266.3	0.54915
20	568.28	201.29	0.26156
20	359.01	245.07	0.40569
20	470.8	169.41	0.26462
20	288.18	272.49	0.48601
20	422.97	364.2	0.46267
20	283.83	139.46	0.32947
20	531.13	199.37	0.27292
20	407.84	72.252	0.1505
20	438.1	305.61	0.41093
20	412.05	172.34	0.29491
20	265.95	198.69	0.42762
20	408.22	370.78	0.47597
20	401.73	203.78	0.33654
20	330.97	162.23	0.32893
20	447.68	197.06	0.30564
20	337.87	208.46	0.38156
20	230.72	96.972	0.29592
20	418.46	287.18	0.40698
20	450.81	376.35	0.45499
20	511.07	152.31	0.2296
20	630.18	38.075	0.05698
20	431.92	252.55	0.36897
20	522.8	252.44	0.32563
20	379.38	428.48	0.53039
20	639.04	214.44	0.25125
20	443.37	327.71	0.425
20	440.63	185.27	0.29601
20	317.75	379.71	0.54442
20	490.33	256.52	0.34347
20	420.46	238.49	0.36192
20	521.54	374.18	0.41774
20	428.84	278.89	0.39406
20	310.9	360.83	0.53717
20	462.08	382.84	0.45311
20	506.58	266.41	0.34465
20	427.45	291.81	0.40571
20	522.77	367.22	0.41261
20	629.8	259.48	0.29179
20	541.28	375.42	0.40953
20	443.93	169.95	0.27685
20	837.66	292.02	0.2585
20	427.04	342.86	0.44533
20	803.18	292.63	0.26704
20	532.96	237.02	0.30783
20	639.38	323.49	0.33596
20	404.46	255.14	0.38681
20	391.41	336.65	0.46239
20	561.32	229.33	0.29005
20	431.93	274.53	0.3886
20	592.57	172.11	0.22507
20	532.16	144.56	0.21362
20	644.37	170.21	0.20895
20	570.68	216.49	0.27502
20	563.55	119.98	0.17553
20	399.09	183.97	0.31552
20	690.84	253.95	0.26879
20	640.15	350.8	0.354
20	497.25	306.04	0.38098
20	558.87	221.52	0.28386
20	404.88	360.83	0.47124
20	548.15	311.86	0.36262
20	533.11	243.85	0.31385
20	435.73	291.63	0.40094
20	455.23	271.43	0.37353
20	392.8	373.88	0.48766
20	495.74	374.59	0.4304
20	539.39	269.06	0.33281
20	630.92	192.03	0.23334
20	548.68	129.15	0.19053
20	570.7	481.77	0.45775
20	349.99	295.36	0.45767
20	628.59	168.55	0.21144
20	531.23	316.88	0.37363
20	416.4	407.82	0.4948
20	562.13	144	0.20393
20	544.99	336.06	0.38143
20	443.61	213.19	0.32459
20	404.01	315.48	0.43848
20	406.4	193.29	0.32232
20	371.71	272.92	0.42337
20	540.18	254.01	0.31984
20	449.37	237.97	0.34622
20	509.96	330.71	0.39339
20	572.5	356.01	0.38342
20	496.65	369.41	0.42654
20	380.02	357.99	0.48507
20	391.37	208.29	0.34735
20	309.36	344.59	0.52694
20	406.84	294.26	0.41971
20	410.15	246.35	0.37525
20	502.34	235.8	0.31945
20	439.15	221.23	0.335
20	556.83	230.14	0.29244
20	517.36	332.22	0.39104
20	415.16	317.95	0.4337
20	427.99	364.38	0.45986
20	721.15	183.53	0.20287
20	393.7	257.25	0.39519
20	656.3	287.11	0.30433
20	584.16	297.61	0.33751
20	542.77	213.3	0.28212
20	458.71	248.64	0.35151
20	541.04	235.68	0.30343
20	631.64	264.99	0.29554
20	584.19	208.38	0.26292
20	326.05	359.12	0.52413
20	357.19	286.63	0.4452
20	342.88	293.56	0.46125
20	405.79	325.69	0.44525
20	256.4	374.35	0.5935
20	409	361.12	0.46891
20	339.95	211.34	0.38336
20	459.06	326.11	0.41534
20	434.51	244.5	0.36008
20	525.39	285.36	0.35197
20	451.87	325.82	0.41896
20	301.54	368.6	0.55003
20	292.61	209.76	0.41754
20	437.7	237.02	0.35129
20	624.04	361.38	0.36673
20	349.42	159.97	0.31404
20	584.13	363.7	0.38372
20	383.65	434.71	0.5312
[truncated: 27,314 more rows]
