# Supplementary material for: Transcription initiation at a consensus bacterial promoter proceeds via a ‘bind-unwind-load-and-lock’ mechanism
Source: eLife. 2021 Oct 11;10:e70090. doi: 10.7554/eLife.70090 (PMC8536254; doi:10.7554/eLife.70090)
Supplement: Figure 3—source data 1. [file elife-70090-fig3-data1.zip › real time clamp-RNAP binding_LC_GC_200 ms ALEX data.dat]

1	699.68	760.1	0.52069
1	668.05	664.02	0.49849
1	445.92	909.2	0.67094
1	350.2	719.07	0.67249
1	691.72	536.14	0.43665
1	542.61	605.62	0.52744
1	469.62	632.52	0.5739
1	757.99	482.15	0.38879
1	482.43	680.38	0.58512
1	720.82	689.1	0.48875
1	443.14	810.81	0.6466
1	766.21	647.31	0.45794
1	654.63	629.04	0.49003
1	450.71	808.05	0.64194
1	717.33	557.45	0.43729
1	673.21	667.18	0.49775
1	828.32	765.37	0.48025
1	811.69	1024.7	0.558
1	500.3	657	0.5677
1	311.92	524.81	0.62722
1	582.53	999.63	0.63181
1	478.15	708.7	0.59713
1	647.45	700.54	0.51969
1	418.95	788.12	0.65292
1	604.35	877.67	0.59221
1	360.15	828.42	0.69699
1	619.11	702.14	0.53142
1	545.4	812.16	0.59825
1	457.01	817.41	0.6414
1	834.72	487.05	0.36848
1	794.11	696.87	0.46739
1	685.85	528.18	0.43506
1	680.39	661.95	0.49313
1	345.04	753.49	0.68591
1	604.39	565.9	0.48356
1	481.48	578.52	0.54577
1	418.39	744.12	0.6401
1	678.64	799.01	0.54073
1	423.31	571.03	0.57428
1	625.19	765.81	0.55055
1	597.82	680.81	0.53245
1	366.68	712.6	0.66025
1	708.13	801.87	0.53104
1	655.07	813.94	0.55407
1	708.34	701.96	0.49774
1	575.15	638.66	0.52616
1	386.71	766.77	0.66474
1	484.18	434.57	0.473
1	613.42	727.84	0.54265
1	715.07	777.12	0.52079
2	1990.6	731.64	0.26876
2	1833.2	453.11	0.19818
2	1619.3	630.2	0.28015
2	1919.2	561.84	0.22645
2	1973.4	496.22	0.20093
2	2261.9	451.47	0.16639
2	1792	429.64	0.19339
2	1622.5	594.49	0.26815
2	1799.4	509.78	0.22076
2	1872.8	570.81	0.23359
2	1992.6	568.2	0.22188
2	1499.2	455.34	0.23297
2	987.77	465.72	0.32042
2	1793.1	702.84	0.28159
2	1736.2	569.17	0.24689
2	1203.1	488.83	0.28892
2	2130.6	375.13	0.14971
2	1727.4	739.22	0.29969
2	1681.5	285.5	0.14514
2	1888.3	458.92	0.19552
2	1302	446.25	0.25526
2	1725.6	564.81	0.2466
2	2124.4	476.82	0.18331
2	1670	511.94	0.23463
2	1713.5	625.03	0.26727
2	1946.6	580.49	0.22971
2	1640.7	562.56	0.25533
2	1525.4	529.47	0.25767
2	1749.7	488.25	0.21817
2	1523.2	476.32	0.23822
2	1829.5	484.69	0.20944
2	1548.2	594.6	0.27749
2	1816.6	441.15	0.19539
2	1335.2	260.5	0.16325
2	1817.8	422.36	0.18854
2	1471.8	501.46	0.25413
2	1744	372.59	0.17603
2	1492.5	571.42	0.27686
2	1562	413.54	0.20933
2	1899.3	600.81	0.24031
2	1996.5	606.52	0.23301
2	1624.5	443.21	0.21435
2	1590.2	474.69	0.22989
2	2087.9	542.4	0.20621
2	1610.8	592.68	0.26897
2	1399.4	358.33	0.20386
2	2025.5	451.06	0.18213
2	1465	551.33	0.27343
2	1339.5	310.75	0.1883
2	1712.6	447.67	0.20723
2	1770.3	450.06	0.2027
2	1596.6	681.51	0.29916
2	1844	631.68	0.25515
2	1467.8	474.24	0.2442
2	1660.6	859.84	0.34115
2	1704.1	600.09	0.26043
2	1433.5	697.69	0.32737
2	1481.3	390.75	0.20873
2	1587.4	513.17	0.2443
2	1855.2	782.13	0.29656
2	1185.2	543.86	0.31454
2	1664.4	771.28	0.31666
2	1164.6	411.49	0.26108
2	1686	617.05	0.26793
2	1614.8	558.15	0.25686
2	1669.5	652.5	0.28101
2	1769.8	792.17	0.3092
2	1934.7	603.25	0.23769
2	1841.6	769.4	0.29468
2	1916.8	499.02	0.20656
2	1829	864.35	0.32092
2	1616.6	659.06	0.28961
2	1434.8	770.17	0.34929
2	1844.7	677.56	0.26863
2	1843.2	697.68	0.27458
2	1989.2	757.58	0.27581
2	2177.7	575.38	0.209
2	1606.7	852.42	0.34664
2	1713.3	905.18	0.34569
2	1896.4	864.4	0.3131
2	1807.4	625.17	0.257
2	1490.5	433.97	0.2255
2	1447.4	512.31	0.26142
2	1712.5	804.63	0.31966
2	1465.5	958.39	0.39539
2	1905.8	968.44	0.33694
2	1795.8	1027.3	0.36389
2	1614.3	810.51	0.33426
2	2089.8	518.01	0.19864
2	1754.5	483.63	0.21609
2	1718.8	692.48	0.28718
2	1088.7	657.15	0.37641
2	1703	866.61	0.33725
2	1537.6	810.72	0.34523
2	1445.3	836.39	0.36657
2	1460.7	714.32	0.32842
2	2126.7	602.46	0.22075
2	1528.2	723.45	0.3213
2	1827.5	612.97	0.25117
2	1916.6	771.68	0.28705
2	1859.9	854.22	0.31473
2	1722	817.53	0.32192
2	1960.8	996.2	0.3369
2	1478.1	659.76	0.30861
2	1987.5	583.71	0.22702
2	1776.4	631.71	0.26233
2	1933.9	525.75	0.21375
2	1976.3	696.24	0.26052
2	1914.8	595.6	0.23725
2	1869.8	611.13	0.24633
2	1932	515.78	0.21071
2	1785.7	573.63	0.24313
2	1871.9	742.62	0.28404
2	1835	671.4	0.26787
2	1622.3	605.9	0.27192
2	1574.5	795.79	0.33574
2	1786.8	626.89	0.25972
2	1596.1	670.97	0.29596
2	2099.8	845.12	0.28698
2	1297.5	475.61	0.26823
2	1462.5	517.12	0.26122
2	1851.5	861.8	0.31762
2	1804.6	549.22	0.23333
2	1979.8	636.66	0.24333
2	1787.3	655.4	0.26831
2	1981.3	855.45	0.30156
2	1561	859.48	0.35509
2	1551.5	856.48	0.35568
2	1708	662.03	0.27933
2	1565.5	726.75	0.31705
2	1643	656.23	0.28541
2	1567.2	698.16	0.30819
2	1490	673.48	0.31129
2	1823.7	770.93	0.29713
2	1842.2	583.47	0.24054
2	1821.2	847.72	0.31763
2	1576.8	813.47	0.34033
2	1980.5	609.98	0.23547
2	1994.2	882.78	0.30684
2	1530.1	941.01	0.3808
2	1684.1	590.68	0.25966
2	1658.6	564.26	0.25384
2	1670.1	970.12	0.36744
2	1630.9	579.61	0.26221
2	1711.1	680.46	0.28453
2	1545.7	753.11	0.32761
2	1709.7	664.2	0.27979
2	1826.5	847.28	0.31688
2	1727.8	675.76	0.28115
2	1775.5	764.9	0.30109
2	1614.1	693.23	0.30045
2	1717.6	790.67	0.31523
2	2080.3	921.98	0.30709
2	1803.8	625.53	0.25749
2	1573.9	782.35	0.33203
2	1684.7	702.25	0.2942
2	1788.5	869.55	0.32714
2	1356.4	908.87	0.40122
2	2131.1	768.62	0.26507
2	1574	639.77	0.289
2	1615	510.1	0.24004
2	1725.7	668.22	0.27913
3	1347.4	1051.3	0.43828
3	1253.7	1021.5	0.44897
3	1285.9	1058.5	0.4515
3	848.56	929.43	0.52274
3	1248.1	1211.6	0.49258
3	1226.8	1290.4	0.51263
3	1393.1	1138.9	0.4498
3	1576	1084.4	0.40761
3	1411	1037.1	0.42363
3	1386.5	1035.6	0.42756
3	787.68	1034.7	0.56777
3	1258.1	1380.5	0.52319
3	2057.4	1068.1	0.34174
3	932.46	704.76	0.43046
3	1439.3	890.32	0.38217
3	1084.5	1023.1	0.48543
3	967.87	835.55	0.46331
3	981.26	881.59	0.47325
3	1313.9	1033.9	0.44037
3	943.65	922.81	0.49442
3	885.58	1138.5	0.56248
3	1358.9	1219.7	0.47301
3	942.89	805.92	0.46084
3	1366.4	1153	0.45765
3	1207.1	741.87	0.38065
3	501.39	1139.7	0.69448
3	926.22	1151.6	0.55423
3	835.89	1022	0.55009
3	710.6	959.58	0.57454
3	803.16	953.04	0.54267
3	764.34	1250.8	0.6207
3	582.79	1531.8	0.7244
3	814.97	1375.9	0.62802
3	767.68	1093.9	0.58762
3	569.8	1203.5	0.67868
3	737.38	1476.6	0.66694
3	876.82	1102.2	0.55694
3	259.13	1068.9	0.80488
3	400.44	1489.1	0.78808
3	0	1391	1
3	626.09	997.75	0.61444
3	755.07	1330.1	0.63789
3	383.89	981.16	0.71877
3	477.83	1390.2	0.74421
3	882.51	1118.3	0.55892
3	557.05	980.65	0.63774
3	621.35	1177.8	0.65464
3	330.36	1131.9	0.77408
3	628.63	934.61	0.59787
3	500.21	1437.7	0.74188
3	364.76	1249.1	0.77398
3	429.46	1195.3	0.73568
3	505.5	1356.6	0.72853
3	0	1191.1	1
3	607.53	937.11	0.60669
3	727.31	1218.8	0.62627
3	797.66	1355.3	0.62951
3	160.84	1215.2	0.88311
3	298.91	1289.7	0.81184
3	702.98	1253.7	0.64073
3	598.68	1004.9	0.62666
3	926.52	932.28	0.50155
3	548.56	1136.4	0.67444
3	851.02	1074	0.55792
3	757.54	1233.7	0.61956
3	120.73	725.22	0.85728
3	586.07	894.72	0.60422
3	723.53	1428.8	0.66384
3	279.09	737.16	0.72537
3	243.92	976.78	0.80018
3	707.03	886.89	0.55642
3	608.06	911.66	0.59989
3	238.38	833.23	0.77755
3	248.92	943.2	0.7912
3	860.87	973.16	0.53061
3	738.06	1014.2	0.5788
3	464	892.35	0.65791
3	98.357	921.37	0.90355
3	820.91	1078.8	0.56788
3	0	850.83	1
3	0	947.82	1
3	0	746.73	1
3	423.89	1166.7	0.7335
3	511.52	1137.8	0.68986
3	0	1171.2	1
3	0	1132.8	1
3	644.6	1065.1	0.62297
3	595.24	793.81	0.57148
3	430.56	853.58	0.66471
3	590.15	748.85	0.55926
5	770.46	594.78	0.43566
5	597.08	460.67	0.43552
5	970.04	804.36	0.45331
5	575.98	548.94	0.48798
5	686.43	341.84	0.33244
5	497.39	491.74	0.49714
5	500.29	391.8	0.43919
5	586.77	562.96	0.48965
5	399.35	533.45	0.57188
5	695.35	539.56	0.43692
6	384.9	834.68	0.6844
6	1092.4	1613.6	0.5963
6	683.79	1348.4	0.66352
6	656.51	1390.9	0.67935
6	586.19	1194.5	0.67081
6	783.83	1316.1	0.62674
6	742.43	957.8	0.56334
6	845.33	1357.2	0.6162
6	802.18	1326	0.62307
6	672.13	1071	0.61441
6	803.38	1381.7	0.63233
6	897.07	1280.3	0.588
6	690.46	1290.9	0.65152
6	603.82	1073.6	0.64003
6	1042.8	1478.8	0.58645
6	1180.8	1669	0.58566
6	786.06	1621.7	0.67353
6	682.76	1259.1	0.6484
6	556.57	1020.1	0.647
6	733.76	855.15	0.5382
6	531.35	984.54	0.64948
6	686.16	1053.7	0.60562
6	611.3	728.05	0.54358
6	665.14	909.01	0.57746
6	546	1086.2	0.66548
6	593.08	1082.9	0.64613
6	734.47	1078.6	0.5949
6	563.63	1149.8	0.67105
6	490.12	940.46	0.6574
6	377.78	1036.8	0.73294
6	670.88	1035.5	0.60684
6	550.69	1073.7	0.66099
6	847.54	1216.7	0.58942
6	708.1	715.01	0.50243
6	794.33	1026.6	0.56378
6	872.96	1170.4	0.57278
6	891.95	1138.8	0.56078
6	830	797.56	0.49003
6	604.09	785.51	0.56528
6	634.65	1195.1	0.65315
6	559.67	1092.8	0.66131
6	711.92	1248.5	0.63685
6	985.56	1775.6	0.64306
6	636.48	1155.4	0.6448
6	731.36	1203.5	0.62201
6	748.27	1118.9	0.59925
6	740.47	766.64	0.50868
6	845.65	979	0.53654
6	623.67	1020	0.62056
6	623.84	898.32	0.59016
6	755.46	847.38	0.52867
6	612.1	660.74	0.51911
6	490.34	1107.5	0.69312
6	557.27	894.95	0.61626
6	547.37	1190	0.68494
6	569.6	967.84	0.62951
6	528.72	1001.2	0.65441
6	452.16	997.95	0.68819
6	755.12	946.59	0.55626
6	1022.7	1156.8	0.53076
6	492.44	912.78	0.64956
6	543.06	1019.3	0.65241
6	785.43	1049	0.57184
6	642.46	962.05	0.59959
6	625.5	852.26	0.57672
6	739.29	1393.4	0.65335
6	661.52	940.53	0.58708
6	580.3	1010.4	0.63519
6	637.95	946.06	0.59726
6	703.57	1462.8	0.67523
6	684.71	770.47	0.52947
6	623.64	904.91	0.59201
6	664.26	1453.6	0.68635
6	929.16	932.33	0.50085
6	940.79	1131.6	0.54604
6	821.85	1376.4	0.62613
6	714.68	1147.4	0.61619
6	2079.6	1363.2	0.39596
6	617.04	1141.5	0.64912
6	433.97	1345.4	0.75611
6	571.38	867.16	0.60281
6	755.3	1375.8	0.64558
6	1022.1	1180.4	0.53594
6	582.88	1188.2	0.67089
6	1017.8	1401.5	0.5793
6	859.54	1299.3	0.60185
6	866.96	1134.3	0.56679
6	949.43	1230.7	0.56451
6	838.31	1384.4	0.62284
6	810.63	1816.9	0.69149
6	878.78	1211.2	0.57953
6	915.62	1233.3	0.57392
6	602.72	1080	0.64182
6	821.02	1305.5	0.61391
6	944.95	1335.9	0.5857
6	587.2	1421.8	0.70772
6	663.65	1234.9	0.65044
6	728.62	1126.5	0.60724
6	748.68	1483.2	0.66455
6	832.78	1227.3	0.59575
6	657.1	1462.6	0.69
6	868.26	1389.7	0.61547
6	701.09	1544.3	0.68776
6	873.67	1266.3	0.59174
6	801.54	1326.3	0.62331
6	715.21	1410.8	0.66359
6	1020.1	1571.3	0.60635
6	1137.6	1422.3	0.55561
6	1119.3	1360	0.54854
6	943.57	1737.1	0.64801
6	1095.9	1542.7	0.58467
6	842.02	1344.7	0.61494
6	832.2	1422	0.63082
6	969.34	1215.9	0.55641
6	959.81	1331.7	0.58115
6	797.17	1331.6	0.62553
6	1059.1	2002.6	0.65408
6	820.78	1435.1	0.63616
6	815.71	1322.1	0.61844
6	917.94	1370	0.59879
6	944.75	1196	0.55868
6	850.43	1259.2	0.59688
6	946.22	1095.9	0.53665
6	1046.8	1371	0.56704
6	733.24	1350	0.64803
6	1122.6	1815.1	0.61786
6	964.88	1321.3	0.57795
6	784.99	851.48	0.52032
6	780.26	963.25	0.55248
6	720.44	1272.6	0.63852
6	1021.8	1381.2	0.57478
6	726.3	1252	0.63287
6	1099.8	1186.9	0.51904
6	891.76	1268.4	0.58718
6	844.24	1307.2	0.60759
6	741.13	1249.2	0.62763
6	920.12	1261.3	0.5782
6	735.04	1121	0.60397
6	506.05	1053.5	0.67552
6	725.5	965.62	0.57099
6	794.29	1346.3	0.62894
6	590.52	1368.2	0.69852
6	911.69	1058.7	0.5373
6	626.08	931.11	0.59794
6	452.42	1073.7	0.70355
6	506.31	960.44	0.65481
6	761.97	1134.1	0.59813
6	636.3	1060.5	0.625
6	779.49	961.9	0.55237
6	719.38	1055	0.59457
6	479.13	1119	0.70019
6	663.3	1003.4	0.60203
6	386.04	910.55	0.70227
6	668.19	938.96	0.58424
6	758.27	962.98	0.55947
6	519.61	970.14	0.65121
6	456.78	1211	0.72611
6	551.09	1202.4	0.68572
6	528.57	1040.2	0.66307
6	793.8	848.41	0.51663
6	516.93	923.52	0.64113
6	612.3	1161.1	0.65473
6	906.74	1199.1	0.56942
6	720.73	1187.3	0.62226
6	443.21	1179	0.72679
6	617.96	1466.5	0.70354
6	558.5	1356.9	0.70842
6	780.6	1309.3	0.62649
6	1054.4	1282.9	0.54888
6	740.73	1398	0.65366
6	898.1	1241.4	0.58023
6	676.34	1394.8	0.67345
6	754.37	1407.6	0.65107
6	634.97	1325.8	0.67616
6	964.52	1477.3	0.605
6	613.2	1016	0.62362
6	658.9	1196.2	0.64482
6	594.74	1590.6	0.72785
6	642.41	1468	0.6956
6	818.7	1084.7	0.56987
6	866.1	1247.2	0.59017
6	742.54	1348.1	0.64483
6	737.72	1149.5	0.6091
6	920.58	1192.6	0.56436
6	581.09	1202.2	0.67415
6	638.66	1186.9	0.65016
6	835.48	1040.7	0.55469
6	766.73	932.3	0.54872
6	573.56	1083.5	0.65387
6	632.2	1147.4	0.64475
6	588.34	1169.4	0.66529
6	695.56	1362	0.66195
6	718.54	1538.8	0.68169
6	854.76	1797	0.67766
6	642.84	1468.5	0.69553
6	774.23	1567.6	0.66939
6	667.82	1532.9	0.69654
6	826.13	1375.1	0.6247
6	816.68	1561.7	0.65662
6	747.18	1694.2	0.69395
6	788.04	1078.3	0.57776
6	623.87	1488.8	0.7047
6	734.57	1638.9	0.69051
6	443.63	1573.6	0.78008
6	754.33	1328.2	0.63778
6	685.83	1285.9	0.65217
6	596.23	1628.9	0.73205
6	630.56	1511	0.70556
6	873.57	1474.7	0.62799
6	1088.2	1412.4	0.56482
6	820.72	1579	0.65799
6	756.03	992.14	0.56753
6	945.81	1132.6	0.54494
6	682.64	1127	0.62278
6	825.65	969.86	0.54016
6	851.82	1380.5	0.61841
6	608.33	1039.2	0.63076
6	363.53	727.22	0.66672
6	700.16	1326.3	0.65449
6	573.72	1188.8	0.67449
6	688.22	1016.4	0.59626
6	587.91	1407.4	0.70535
6	794.24	1419.7	0.64125
6	779.74	1523.1	0.6614
6	533.34	1139.1	0.6811
6	479.21	1699.2	0.78002
6	577.98	1225.1	0.67945
6	626.06	1496.1	0.70499
6	759.75	1233.4	0.61882
6	689.1	1206.7	0.63651
6	843.76	1460.4	0.63381
6	480.78	1758.8	0.78533
6	657.89	1441.4	0.68661
6	881.63	1270.2	0.59029
6	623.24	1166.3	0.65173
6	849.58	1542.7	0.64487
6	639.72	1591.7	0.71331
6	614.38	1441.1	0.7011
6	747.78	1624.6	0.6848
6	651.85	1367.2	0.67715
6	767.18	1557.6	0.67
6	567.24	1616.5	0.74024
6	622.89	1538	0.71174
6	626.72	1257.5	0.66738
6	830.62	1616.1	0.66052
6	923.91	1728.1	0.65162
6	957.19	1539	0.61654
6	630.83	1346.3	0.68094
6	466.44	1282.1	0.73324
6	527.8	1430.6	0.73049
6	494.6	1312.1	0.72624
6	583.73	1254.8	0.6825
6	605.32	1345.3	0.68968
6	502.33	1096.8	0.68587
6	564.88	1516.2	0.72856
6	795.53	1613	0.6697
6	744.29	1575	0.67909
6	845.63	1229.7	0.59253
6	374.63	1323.6	0.7794
6	681.33	1168.6	0.6317
6	658.54	1684.6	0.71895
6	409.17	1462.7	0.78141
6	596.9	1426.3	0.70497
6	476.77	1302.4	0.73203
6	577.05	1409.6	0.70954
6	644.33	1528.3	0.70343
6	533.93	1536	0.74205
6	558.37	1279	0.6961
6	612.38	1207.4	0.66349
6	292.27	1334.4	0.82033
6	382.44	1535.9	0.80064
6	577.11	1555.3	0.72936
6	548.09	1444.3	0.72491
6	741.87	1505.3	0.66986
6	347.47	1115.3	0.76246
6	96.966	858.84	0.89855
6	207.41	1036.5	0.83326
6	193.61	799.54	0.80505
6	283.82	966.75	0.77305
6	574.53	1377.2	0.70563
6	541.75	1172.1	0.6839
6	806.66	1294.8	0.61614
6	667.31	1558.9	0.70025
6	532.83	1236.1	0.69878
6	655.2	1045.1	0.61466
6	695.32	1860.1	0.7279
6	555.07	1382.7	0.71355
6	592.63	1430.4	0.70706
6	539.19	1186.5	0.68755
6	597.41	1260.1	0.67838
6	677.99	1327.5	0.66193
6	446.66	1427.5	0.76167
6	598.23	1361.2	0.69469
6	698.53	1679.8	0.70629
6	555.77	1363.1	0.71037
6	670.16	1445.2	0.68319
6	662.51	1202.2	0.64471
6	638.02	1367.1	0.6818
6	568.23	1266.5	0.69029
6	808.7	1088.9	0.57383
6	698.11	1303.4	0.65121
6	614.23	1257.8	0.67189
6	425.54	1122.3	0.72507
6	657.53	957.98	0.59299
6	608.58	1597.4	0.72412
6	736.09	1296.6	0.63787
6	584.98	1524.5	0.72269
6	612.33	1336.1	0.68573
6	597.14	1685.1	0.73835
6	587.64	1457.6	0.71268
6	439.63	1260.3	0.74138
6	640.27	1333.6	0.67563
6	590.42	1402.2	0.7037
6	587.75	1446.9	0.71113
6	484.79	1418.4	0.74528
6	632.52	1421.9	0.69212
6	520.26	1462.3	0.73758
6	667.47	1770.3	0.7262
6	636.3	1237.6	0.66044
6	602.65	1530.9	0.71754
6	986.65	1538.7	0.6093
6	436.66	1445	0.76794
6	997.42	2030.1	0.67055
6	618.41	1296.6	0.67707
6	819.23	1570.7	0.65722
6	634.44	1411.1	0.68984
6	774.85	1873.8	0.70745
6	526.71	1489.2	0.73872
6	711.13	1268.4	0.64076
6	708.28	1478.4	0.67609
6	756.53	1397.8	0.64883
6	810.42	1460.4	0.64312
6	956.34	1487.7	0.60871
6	838.38	1374.7	0.62117
6	815.17	1619.6	0.6652
6	639.42	1492.2	0.70003
6	757.09	1506.3	0.66551
6	769.41	1930.1	0.71498
6	869.23	1611	0.64954
6	995.27	2077.6	0.67611
6	589.38	1503.5	0.71839
6	777.6	1782.7	0.69629
6	857.06	1690.5	0.66358
6	837.75	1656.5	0.66413
6	624.69	1631.2	0.72308
6	745.23	1731.2	0.69907
6	773.85	1384	0.64138
6	826.78	1708.8	0.67393
6	592.08	1754.9	0.74773
6	815.68	1983.3	0.70858
6	823.72	1759.9	0.68118
6	878.23	1795.3	0.67151
6	628.55	1485.9	0.70274
6	493.97	1599.5	0.76404
6	730.54	1353.9	0.64953
6	920.33	1621.6	0.63794
6	686.81	1626.7	0.70313
6	706.13	1574.8	0.69042
6	627.8	1407.6	0.69156
6	843.32	1831.3	0.6847
6	838.71	1795.4	0.6816
6	689.51	1392.4	0.66881
6	651.75	1490.8	0.69581
6	741.68	1441	0.6602
6	828.72	1793.6	0.68397
6	734.61	1732.5	0.70224
6	908.81	1657.3	0.64584
6	709.57	2057	0.74352
6	1109.8	1620.1	0.59346
6	680.34	1681.6	0.71196
6	968.45	1625.9	0.62671
6	966.72	1533.1	0.61328
6	1203.6	1720.2	0.58834
6	949.79	1394	0.59476
6	989.08	1745.1	0.63825
6	964.38	1443.8	0.59954
6	599.39	1802.4	0.75044
6	977.54	1556.1	0.61418
6	896.8	1923	0.68196
6	720.87	1415.2	0.66253
6	897.99	1849.4	0.67315
6	736.25	1613.5	0.68667
6	644.13	1629.2	0.71666
6	619.1	1707.7	0.73393
6	1118.9	1488.9	0.57094
6	1169.7	1981.2	0.62877
6	666	1867.8	0.73715
6	887.4	1739.5	0.66219
6	677.08	1628.6	0.70634
6	1034.1	1557.2	0.60093
6	876.02	1689.9	0.65859
6	802.53	1671.2	0.67558
6	776.53	1966	0.71686
6	1107.5	1674.7	0.60193
6	822.92	1730.5	0.67772
6	929.2	1575.7	0.62905
6	839.76	1553.9	0.64917
6	989.64	1379.7	0.58231
6	543	1563.9	0.74228
6	788.37	1515.2	0.65776
6	346.75	1457.8	0.80785
6	468.74	1288.9	0.73331
6	395.55	1558.2	0.79754
6	753.94	1823.5	0.70748
6	975.71	1225.7	0.55678
6	663.69	1476.5	0.68989
6	562.74	1255.1	0.69043
6	563.62	1282.4	0.69468
6	491.93	1332.7	0.73039
6	469.63	1425.9	0.75224
6	942.79	1352.2	0.5892
6	756.7	1580.7	0.67626
6	600.86	1157.3	0.65824
6	491.12	1721.2	0.77801
6	419.34	1630.1	0.79539
6	841.5	1438.3	0.63089
6	777.29	1987.5	0.71886
6	372.05	1216.3	0.76576
6	515.58	1932	0.78935
6	479.26	1681.8	0.77823
6	290.51	1549.4	0.84211
6	451.74	1184.2	0.72387
6	640.85	1447.9	0.69319
6	661.5	1371.1	0.67455
6	573.04	1607.4	0.73719
6	688.7	1623.8	0.70218
6	897.83	1884.6	0.67732
6	549.18	1586.3	0.74283
6	705.54	1816.1	0.72021
6	631.47	1699.8	0.72913
6	854.86	1592	0.65063
6	611.67	1855.5	0.75208
6	926.25	1454.3	0.61091
6	600.33	1677.9	0.73649
6	718.66	1443.7	0.66765
6	673.22	1494.1	0.68938
6	856.91	1350.7	0.61184
6	540.82	1572.9	0.74414
6	678.76	1817.8	0.72812
6	694.37	1719	0.71228
6	890.9	1534.4	0.63266
6	678.5	1783.9	0.72446
6	842.49	1603.9	0.65562
6	808.17	1969.7	0.70907
6	711.38	2104.7	0.74739
7	565	401.5	0.41542
7	552.49	526.32	0.48787
7	658.45	613.66	0.4824
7	902.5	530.47	0.37019
7	652.17	344.62	0.34573
7	704.58	734.04	0.51024
7	628.24	268.07	0.29908
7	603.2	607.55	0.5018
7	692.83	601.31	0.46464
7	693.11	431.12	0.38348
7	710.77	671.47	0.48578
7	632.75	513.87	0.44816
7	767.38	659.51	0.4622
7	696.98	384.1	0.35529
7	800.49	238.65	0.22966
7	992.92	441.75	0.30791
7	876.8	531.56	0.37743
7	610.95	383.38	0.38557
7	797.81	514.85	0.39222
7	597.3	597.05	0.4999
7	650.98	248.18	0.27601
7	471.58	557.7	0.54184
7	782.04	572.83	0.42279
7	676.44	593.18	0.46721
7	399.99	855.79	0.68148
7	450.56	747.47	0.62392
7	774.04	555.71	0.41791
7	503.11	886.03	0.63783
7	428.89	614.75	0.58904
7	580.04	709.16	0.55008
7	575.57	852.09	0.59684
7	376.94	876.8	0.69935
7	703.09	597.06	0.45922
7	489.53	715.32	0.5937
7	490.56	551.3	0.52915
7	593.6	594.53	0.50039
7	523.89	841.53	0.61632
7	636.52	792.9	0.5547
7	512.79	838.24	0.62045
7	848.42	558.23	0.39685
7	545.08	839.73	0.60639
7	506.23	813.74	0.61648
7	689.54	553.69	0.44536
7	487.63	1132.4	0.699
7	642.24	627.48	0.49419
7	524.05	582.81	0.52654
7	576.38	741.36	0.5626
7	691.19	617.09	0.47168
7	560.93	946.32	0.62785
7	288.45	631.27	0.68637
7	543.76	881.02	0.61836
7	647.26	863.32	0.57152
7	547.86	582.11	0.51516
7	505.08	769.53	0.60374
7	339.15	664.59	0.66211
7	697.93	951.87	0.57696
7	544.85	737.92	0.57526
7	696.72	717.31	0.50728
7	547.93	565.07	0.5077
7	658	745.9	0.53131
7	707.16	646.57	0.47762
7	631.32	617.09	0.4943
7	670.97	909.78	0.57554
7	497.66	789.7	0.61343
7	771.39	736.12	0.4883
7	526.29	725.77	0.57966
7	551.68	776.86	0.58475
7	494.06	528.29	0.51674
7	504.66	814.94	0.61757
7	776.82	690.43	0.47056
7	613.4	737.38	0.54589
7	517.6	756.02	0.5936
7	524.58	1171	0.69062
7	442.35	792.53	0.64179
7	533.43	816.27	0.60478
7	603.8	1051.2	0.63517
7	815.38	733.03	0.47341
7	535.39	1047.4	0.66174
7	539.17	804.81	0.59883
7	503.41	776.08	0.60655
7	410.02	829.75	0.66928
7	538.13	574.32	0.51627
7	654.71	939.96	0.58944
7	719.02	747.86	0.50983
7	678.14	553.64	0.44946
7	581.97	885.17	0.60333
7	768.59	622.93	0.44766
7	825.02	789.57	0.48902
7	658.27	791.21	0.54586
7	795.8	851.53	0.51692
7	596.25	1023	0.63177
7	594.06	725.05	0.54965
7	553.89	770.38	0.58174
7	548.64	814.69	0.59757
7	475.07	913.69	0.65792
7	675.12	657.59	0.49342
7	532.33	691.51	0.56503
7	583.01	913.56	0.61044
7	667.12	705.77	0.51408
7	481.22	537.64	0.52769
7	376.72	932.38	0.71223
7	471.77	967.45	0.6722
7	537.03	579.46	0.519
7	403.84	793.41	0.66269
7	458.42	895.71	0.66147
7	524.17	818.79	0.60969
7	649.17	1078.4	0.62423
7	1250.3	998.22	0.44395
7	625.34	835.15	0.57183
7	740.82	661.61	0.47176
7	631.28	852.32	0.57449
7	967.08	598.01	0.38209
7	478.28	863.84	0.64364
7	647.73	1030.3	0.61399
7	594.8	593.21	0.49933
7	545.8	675.81	0.55321
7	382.64	604.78	0.61249
7	264.94	627.14	0.70301
7	362.22	763.25	0.67816
7	368.69	645.88	0.6366
7	299.59	744.33	0.71301
7	220.45	557.95	0.71679
7	282.14	661.01	0.70085
7	388.45	611.01	0.61134
7	214.4	840.62	0.79678
7	429.5	676.74	0.61175
7	181.82	657.48	0.78337
7	177.29	652.27	0.78628
7	479.72	698.42	0.59282
7	263.41	686.29	0.72264
7	225.28	587.97	0.72299
7	233.86	546.21	0.70021
7	254.94	819.39	0.7627
7	237.86	439.26	0.64872
7	373.64	630.09	0.62775
7	700.25	1052	0.60037
7	455.57	767.1	0.6274
7	234.62	559.02	0.70437
7	202.46	711.08	0.77838
7	220.81	386.19	0.63623
7	206.42	617.08	0.74934
7	187.36	690.82	0.78665
7	369.06	484.73	0.56774
7	281.43	385.41	0.57796
7	121.59	623.95	0.83691
7	284.89	627.95	0.68791
7	230.27	513.48	0.69039
7	395.48	826.88	0.67646
7	278.37	639.14	0.6966
7	209.04	360.91	0.63323
7	181.63	773.06	0.80975
7	0	460.95	1
7	316.62	440.65	0.58189
7	322.36	448.23	0.58167
7	223.13	516.46	0.69831
7	191.08	613.67	0.76256
7	288.86	392.99	0.57636
7	558.12	439.63	0.44062
7	141.08	507.84	0.78259
7	336.48	321.43	0.48856
7	432.61	662.27	0.60488
7	323.93	649.51	0.66723
7	287.4	638.71	0.68967
7	377.12	551.8	0.59402
7	245.89	496.98	0.669
7	327.99	659.98	0.66802
7	155.95	498.41	0.76168
7	218.64	482.46	0.68815
7	227.28	653.3	0.7419
7	309.42	431.36	0.58231
7	407.01	577.28	0.58649
7	234.03	683.28	0.74487
7	361.16	547.7	0.60262
7	290.8	578.99	0.66567
7	109.57	636.75	0.85319
7	303.15	548.82	0.64418
7	235.1	833.84	0.78006
7	531.8	488.65	0.47886
7	485.7	431.95	0.47071
7	407.92	521.17	0.56095
7	211.67	391.52	0.64908
7	253.17	848.69	0.77023
7	325.95	385.74	0.54201
7	291.41	469.72	0.61714
7	453.15	488.89	0.51897
7	373.03	477.07	0.56119
7	309.47	523.62	0.62853
7	418.37	620.67	0.59735
7	400.53	380.29	0.48704
7	326.73	539.95	0.62301
7	297.77	400.99	0.57386
7	234.54	516.73	0.68781
7	117.23	750.99	0.86498
7	311.51	417.94	0.57295
7	297.16	229	0.43523
7	272.94	449.13	0.622
7	283.32	202.4	0.4167
7	208.11	492.21	0.70284
7	144.16	456.79	0.76011
7	298.11	531.04	0.64046
7	431.48	504.25	0.53888
7	255.31	556.65	0.68556
7	312.2	646.59	0.67438
7	142.87	513.94	0.78248
7	439.23	628.16	0.5885
7	286.95	431.45	0.60057
7	144.23	584.66	0.80212
7	247.77	449.75	0.64478
7	153.47	395.01	0.72019
7	197.27	529.78	0.72867
7	186.18	687.42	0.78688
7	315.29	745.76	0.70285
7	421.76	441.79	0.5116
7	268.63	753.98	0.73731
7	338.07	752.3	0.68995
7	312.74	427.12	0.5773
7	280.77	509.92	0.64491
7	315.16	553.34	0.63712
7	200.37	535.61	0.72775
7	179.41	600.83	0.77006
7	282.54	417.63	0.59647
7	271.01	618.69	0.69539
7	418.75	705.51	0.62753
7	319.22	574.58	0.64285
7	167.47	555.89	0.76848
7	239.31	703.19	0.74609
7	190.27	550.06	0.74299
7	330.07	410.51	0.55431
7	297.34	429.3	0.5908
7	217.87	685.32	0.75878
7	331.01	615.34	0.65022
7	420.71	400.67	0.4878
7	408.09	634.25	0.60849
7	398.09	489.89	0.55169
7	245.11	561.25	0.69603
7	387.58	349.96	0.4745
7	131.52	661.48	0.83415
7	142.79	671.95	0.82474
7	458.39	473.38	0.50804
7	276.31	410.3	0.59757
7	226.78	570.99	0.71573
7	203.46	535.57	0.72469
7	233.12	675.09	0.74332
7	369.58	474.58	0.56219
7	247.96	404.33	0.61986
7	129.4	573.36	0.81587
7	324.34	550.15	0.62911
7	306.34	635.91	0.67488
7	438.68	339.26	0.4361
7	226.98	398.52	0.63712
7	244.22	726.58	0.74843
7	70.499	458.97	0.86685
7	147.89	593.4	0.8005
7	284.09	410.28	0.59087
7	229.61	343.89	0.59963
7	208.95	590.47	0.73862
7	376.62	287.96	0.4333
7	131.82	234.49	0.64014
7	344.37	282.35	0.45052
7	300.96	478.43	0.61385
7	74.396	429.91	0.85248
7	234	407.93	0.63547
7	319.99	406.29	0.55941
7	344.66	520.14	0.60146
7	325.04	563.39	0.63414
7	249.39	582.45	0.70019
7	299.39	462.29	0.60693
7	218	422.23	0.6595
7	168.08	509.11	0.7518
7	348.28	567.33	0.61962
7	296.07	463.77	0.61035
7	316.9	440.11	0.58138
7	123.86	614.7	0.8323
7	235.03	655.49	0.73608
7	297.86	599.36	0.66802
7	313.99	467.01	0.59796
7	191.66	560.98	0.74535
7	250.58	376.47	0.60038
7	267.4	322.57	0.54676
7	227.12	551.38	0.70826
7	188.71	402.04	0.68056
7	276.77	611.8	0.68852
7	229.43	397.89	0.63427
7	96.122	664.98	0.87371
7	286.91	773.71	0.72949
7	378.31	565.16	0.59902
7	172.01	534.93	0.75668
7	264.05	337.45	0.56101
7	229.53	392.14	0.63078
7	97.026	364.39	0.78972
7	183.47	324.04	0.63849
7	148.95	403.8	0.73053
8	639.35	444.79	0.41027
8	933.94	501.77	0.34949
8	684.27	400.41	0.36915
8	664.21	581.08	0.46662
8	676.98	757.48	0.52806
8	771.94	705.5	0.47752
8	652.44	727.76	0.52729
8	776.06	576.6	0.42627
8	895.75	780.66	0.46567
8	699.81	696.07	0.49866
8	752.48	691.02	0.47871
8	956.93	594.88	0.38335
8	649.7	936.52	0.59041
8	694.95	743.89	0.51701
8	1009.6	455.28	0.3108
8	937.16	831.22	0.47005
8	815.5	680.84	0.455
8	294.02	516.25	0.63713
8	809.22	710.31	0.46745
8	765.7	464.51	0.37759
8	839.04	870.66	0.50925
8	705.51	426.16	0.37658
8	760.98	646.81	0.45945
8	698.31	420.21	0.37568
8	791.15	553.61	0.41168
8	731.86	622.91	0.45979
8	696.29	422.56	0.37767
8	915.7	828.09	0.47488
8	638.52	802.78	0.55698
8	530.54	396.49	0.4277
8	750.22	652.87	0.46531
8	698.79	698.16	0.49977
8	626.13	647.91	0.50855
8	834.6	554.41	0.39914
8	988.38	670.03	0.40402
8	535.59	788.73	0.59557
8	614.78	472.89	0.43477
8	660.23	585.43	0.46998
8	516.75	547.31	0.51436
8	745.6	616.15	0.45247
8	367.75	761.01	0.6742
8	664.07	581.75	0.46696
8	574.97	690.8	0.54575
8	977.65	757.69	0.43662
8	650.67	750.98	0.53578
8	690.41	519.4	0.42932
8	673.67	552.37	0.45053
8	608.13	668.55	0.52366
8	951.06	705.38	0.42584
8	594.05	511.22	0.46253
8	649.58	880.9	0.57557
8	747.17	585.81	0.43947
8	655.09	579.61	0.46943
8	584.43	703.57	0.54625
8	579.63	443.1	0.43325
8	650.43	523.05	0.44573
8	579.21	612.16	0.51383
8	901.82	547.73	0.37786
8	760.62	441.43	0.36723
8	541.03	510.56	0.48551
8	635.62	822.33	0.56403
8	769.07	507.88	0.39773
8	890.2	911.53	0.50592
8	641.07	674.35	0.51265
8	607.65	569.92	0.48398
8	862.06	888.09	0.50744
8	719.89	549.42	0.43285
8	487.62	507.1	0.50979
8	656.57	562.78	0.46154
8	739.14	732.8	0.49785
8	518.17	486.65	0.48432
8	524.52	421.51	0.44556
8	663.71	451.37	0.40479
8	451.35	577.93	0.56149
8	429.44	439.01	0.50551
8	825.22	600.35	0.42113
8	337.08	617.82	0.647
8	950.84	598.1	0.38614
8	596.02	351.84	0.37119
8	646.36	432.37	0.40081
8	735.08	535.47	0.42145
8	711.07	560.21	0.44067
8	918.9	658.24	0.41736
8	638.72	554.52	0.46472
8	716.57	502.56	0.41223
8	649.86	538.79	0.45328
8	734.63	463.9	0.38706
8	739.9	713.69	0.49098
8	567.02	682.76	0.5463
8	842.7	295.31	0.2595
8	705.14	609.17	0.46349
8	503.73	564.28	0.52835
8	483.31	488.36	0.5026
8	707.55	818.57	0.53637
8	836.81	648.63	0.43666
8	526.41	403.14	0.43369
8	493.98	690.88	0.58309
8	881.68	591.13	0.40136
8	698.75	703.32	0.50163
8	712.66	524.04	0.42374
8	684.15	772.26	0.53025
8	745.28	706.39	0.48661
8	680.96	435.58	0.39012
8	675.64	660.16	0.49421
8	595.36	735.09	0.55251
8	641.63	730.97	0.53254
8	830.67	793.98	0.48871
8	716.04	471.26	0.39692
8	424.26	442.09	0.51029
8	604.37	453.97	0.42895
8	583.31	471.52	0.44701
8	522.32	530.95	0.5041
8	520.4	671.89	0.56353
8	483.15	557.47	0.53571
8	401.96	329.75	0.45066
8	451.72	557.28	0.55231
8	695.55	448.86	0.39222
8	572.36	549.51	0.48982
8	620.64	335.35	0.35079
8	602.83	611.78	0.50368
8	560.53	480.61	0.46162
8	743.25	469.15	0.38696
8	394.02	644.33	0.62053
8	561.38	629.53	0.52861
8	505.48	442.86	0.46698
8	539.13	518.49	0.49024
8	362.39	584.91	0.61745
8	331.88	535.04	0.61717
8	531.63	470.37	0.46943
8	494.53	519.77	0.51244
8	605.38	614.22	0.50362
8	454.21	608.59	0.57263
8	516.6	341.72	0.39813
8	750.95	709.56	0.48583
8	554.06	411.61	0.42624
8	439.39	484.29	0.5243
8	709.04	579.85	0.44988
8	434.5	585.71	0.57411
8	524.21	400.9	0.43335
8	556.11	490.43	0.46862
8	598.85	662.93	0.52539
8	504.29	344.28	0.40572
8	643.35	253.73	0.28284
8	413.97	342.66	0.45288
8	427	465.88	0.52177
8	601.24	628.13	0.51094
8	632.26	546.09	0.46344
8	428.58	599.91	0.58329
8	262.22	620.06	0.70279
8	630.75	205.71	0.24593
8	431.37	486.62	0.53009
8	458.27	508.43	0.52594
8	389.85	434.96	0.52735
8	572.65	618.36	0.51919
8	466.15	357.43	0.434
8	423.69	845.91	0.66628
8	623.25	432.43	0.40962
8	495.17	397.46	0.44527
8	468.24	555.24	0.5425
8	772.44	325.42	0.29641
8	757.37	708.58	0.48336
8	364.98	544.9	0.59887
8	566.88	296.03	0.34306
8	544.91	398.49	0.4224
8	483.5	432.41	0.47211
8	537.32	343.44	0.38994
8	512.94	449.32	0.46694
8	478.8	496.71	0.50918
8	313.68	548.27	0.63608
8	398.61	458.99	0.5352
8	742.49	541.02	0.42152
8	677.93	478.31	0.41368
8	585.85	425.92	0.42097
8	491.66	455.58	0.48096
8	367.23	564.53	0.60587
8	609.53	450.41	0.42494
8	451.31	711.18	0.61177
8	439.36	375.31	0.46069
8	555.24	465.77	0.45619
8	568.03	412.88	0.42092
8	434.7	372.37	0.46139
8	442.97	445.7	0.50154
8	415.94	377.24	0.4756
8	596.53	618.74	0.50914
8	590.1	330.15	0.35876
8	541.47	347.07	0.39061
8	498.68	660.03	0.56962
8	433.59	520.07	0.54534
8	427.91	561.98	0.56772
8	423.05	451.69	0.51637
8	244.03	524.58	0.6825
8	475.72	466.9	0.49532
8	513.71	384.45	0.42804
8	311.27	627.27	0.66835
8	486.18	335.51	0.40832
8	216.7	611.87	0.73847
8	563.97	494.17	0.46702
8	432.58	363.37	0.45652
8	425.05	376.69	0.46984
9	756.56	486.26	0.39126
9	823.71	863.11	0.51168
9	607.95	699.93	0.53516
9	762.97	808.68	0.51454
9	949.33	957.76	0.50221
9	824.64	1057.8	0.56193
9	531.13	815.42	0.60556
9	657.33	861.27	0.56715
9	477.58	956.92	0.66708
9	309.6	1261.3	0.80292
9	622.69	1138.8	0.6465
9	342.12	991.91	0.74354
9	542.23	991.89	0.64655
9	751.76	1159.4	0.60665
9	897.88	844.22	0.4846
9	509.64	854.49	0.6264
9	612.57	855.91	0.58285
9	577.38	1187.5	0.67285
9	834.76	1361.8	0.61997
9	988.62	905.17	0.47797
9	655.91	847.41	0.56369
9	830.63	1270.2	0.60462
9	756.25	793.42	0.51199
9	1150.4	1468.2	0.56068
9	906.85	927.39	0.5056
9	434.48	982.37	0.69335
9	550.95	673.54	0.55006
9	720.59	1028.2	0.58795
9	592.98	877.75	0.59681
9	556.96	1083.7	0.66053
9	883.19	1314.7	0.59816
9	553.03	1312.1	0.70349
9	782.3	1796.4	0.69663
9	375.68	950.7	0.71676
9	391.97	1249	0.76114
9	610.54	1016.5	0.62475
9	599.42	847.51	0.58573
9	450.84	944	0.67678
9	492.42	753.84	0.60488
9	588.9	1150.9	0.66151
9	744	1191.8	0.61566
9	480.85	1350.6	0.73745
9	344.77	1164.2	0.77152
9	463.92	1042.5	0.69204
9	445.78	1010.6	0.69391
9	1164.3	1699.5	0.59344
9	453.01	1177	0.72208
9	766.35	1125	0.59481
9	740.57	1101.8	0.59803
9	617.15	1017.3	0.62241
9	504.35	1143.7	0.69397
9	564.22	1076.5	0.65611
9	368.86	857.25	0.69916
9	547.62	910.63	0.62447
9	581.89	1149.5	0.66392
9	682.77	1057.1	0.60757
9	1278.3	1515.4	0.54243
9	672.44	1002.4	0.5985
9	473.17	909.86	0.65787
9	566.18	1126.9	0.66559
9	617.22	1139.9	0.64873
9	610.95	1083.6	0.63946
9	600.63	629.35	0.51167
9	584.59	697.93	0.54419
9	749.22	1053.2	0.58433
9	523.12	1215.4	0.6991
9	780.59	928.08	0.54316
9	612.54	926.38	0.60197
9	623.9	917.4	0.59521
9	612.69	1110.5	0.64444
10	196.57	495.39	0.71592
10	287.93	472.47	0.62134
10	261.67	411.11	0.61106
10	253.73	321.43	0.55885
10	249.53	437.66	0.63688
10	146.94	273.38	0.65041
10	77.723	245.44	0.75949
10	89.373	543.07	0.85869
10	231.07	353.78	0.60491
10	385.35	309.63	0.44552
10	271.42	405.29	0.59891
10	198.09	272.53	0.57909
10	352.74	321.16	0.47657
10	117.88	449.61	0.79228
10	195.82	410.79	0.67719
10	269.74	362.07	0.57307
10	296.01	287.09	0.49235
10	260.09	277.89	0.51654
10	273.79	342.03	0.55541
10	274.05	324.03	0.54178
10	199.38	275.69	0.58031
10	179.57	342.26	0.65588
10	200.84	325.74	0.6186
10	315.09	432.28	0.5784
10	213.67	325.9	0.604
10	234.69	285.83	0.54912
10	316.21	215.05	0.40479
10	373.69	321.06	0.46212
10	115.52	535.61	0.82259
10	204.92	393.8	0.65774
10	161.86	180.59	0.52735
10	276.09	358.68	0.56506
10	336.89	127.97	0.27529
10	184.87	394.26	0.68078
10	162.89	585.48	0.78234
10	215.51	342.48	0.61377
10	278.12	337.58	0.54829
10	274.51	429.01	0.6098
10	246.67	291.78	0.54189
10	222.19	410.03	0.64856
10	239.29	345.81	0.59103
10	288.7	234.63	0.44834
10	313.98	517.14	0.62222
10	301.45	434.9	0.59062
10	194.45	251.51	0.56397
10	0	341.7	1
10	288.9	339.69	0.5404
10	326.04	310.89	0.48811
10	62.846	474.7	0.88309
10	501.19	199.16	0.28437
10	222.43	384.13	0.63329
10	141.13	345.56	0.71002
10	354.41	398.82	0.52948
10	246.2	411.69	0.62577
10	241.74	294.72	0.54938
10	140.02	218.34	0.60928
10	262.38	317.12	0.54723
10	167.96	400.35	0.70446
10	337.4	328.68	0.49345
10	186.17	235.62	0.55862
10	185.67	311.78	0.62676
10	252.19	157.62	0.38462
10	475.78	204.16	0.30026
10	371.16	301.22	0.44799
10	244.24	378.21	0.60762
10	241.51	365.58	0.60218
10	242.8	246.43	0.50371
10	338.77	263.19	0.43722
10	132.05	268.6	0.67041
10	0	142.15	1
10	280.85	371.98	0.5698
10	158.06	351.69	0.68993
10	406.88	247.29	0.37802
10	446.58	229.05	0.33902
10	226.02	428.88	0.65488
10	157.55	304.59	0.65909
10	107.89	405.46	0.78983
10	315.28	228.95	0.42069
10	225.97	194.89	0.46308
10	228.73	329.59	0.59032
10	349.81	397.96	0.5322
10	260.56	283.86	0.5214
10	208.54	356.95	0.63122
10	304.8	218.56	0.41761
10	243.98	227.36	0.48237
10	393.17	386.78	0.4959
10	312.55	291.53	0.4826
10	363.94	420.87	0.53627
10	300.24	339.56	0.53073
10	0	266.88	1
10	440.23	302.92	0.40762
10	386.32	199.7	0.34077
10	341.65	294.45	0.4629
10	293.65	220.12	0.42844
10	166.15	430.27	0.72142
10	97.424	425.92	0.81384
10	146.32	151.32	0.5084
10	242.63	265.8	0.52279
10	198.74	174.51	0.46754
10	181.71	325.94	0.64206
10	174.19	384.39	0.68816
10	191.4	247.53	0.56394
10	26.652	338.11	0.92693
10	145.56	118.86	0.44951
10	196.93	360.27	0.64657
10	156.79	378.74	0.70722
10	199.67	303.18	0.60292
10	104.8	169.8	0.61835
10	179.91	276.88	0.60614
10	213.31	267.91	0.55673
10	231.8	293.6	0.55881
10	139.71	181.15	0.56458
10	109.72	329.05	0.74994
10	92.496	370.38	0.80017
10	145.17	156	0.51798
10	184.33	560.2	0.75242
10	197.73	382.56	0.65926
10	209.89	255.65	0.54915
10	150.12	176.1	0.53982
10	281.92	329.07	0.53858
10	302.64	240.11	0.4424
10	150.69	303.78	0.66843
10	264.52	232.92	0.46824
10	236.91	226.41	0.48867
10	88.226	367.2	0.80628
10	182.83	221.81	0.54817
10	114.24	367.71	0.76296
10	273.54	397.21	0.59219
10	174.39	182.34	0.51114
10	141.13	462.92	0.76636
10	73.782	249.37	0.77168
10	58.257	329.03	0.84958
10	137.68	253.94	0.64843
10	283.28	180.26	0.38888
10	228.34	401.53	0.63748
10	189.19	250.88	0.57009
10	121.52	262.08	0.68321
10	93.545	476.69	0.83595
10	181.69	287.41	0.61268
10	103.89	317.32	0.75335
10	166.68	380.88	0.69559
10	68.625	303.89	0.81578
10	291.39	172.19	0.37144
10	178.53	138.62	0.43708
10	96.487	277.84	0.74224
10	111.07	290.21	0.72321
10	86.071	234.32	0.73136
10	169.53	340.73	0.66776
10	97.331	173.27	0.64032
10	229.8	239	0.50981
10	102.25	225.9	0.6884
10	159.74	251.43	0.6115
10	215.71	156.07	0.41979
10	227.67	330.45	0.59208
10	226.99	207.19	0.4772
10	268.02	421.98	0.61157
10	117.03	281.92	0.70665
10	52.424	193.01	0.7864
10	121.21	483.65	0.79961
10	194.73	188.51	0.49188
10	0	474.33	1
10	177.49	207.73	0.53925
10	220.93	247.95	0.52881
10	157.7	284.23	0.64316
10	133.3	431.24	0.76388
10	147.96	339.12	0.69623
10	157.7	359.37	0.69501
10	77.237	150.92	0.66147
10	75.306	346.76	0.82158
10	117.54	269.42	0.69625
10	129.91	170	0.56684
10	34.132	251.97	0.8807
11	557.26	716.52	0.56251
11	658.34	767.18	0.53818
11	546.49	687.9	0.55728
11	783.28	687.9	0.46758
11	696.68	719.68	0.50812
11	799.04	1092.7	0.57762
11	681.92	830.17	0.54902
11	723.01	647.59	0.47249
11	635.37	595.22	0.48369
11	740.4	782.17	0.51372
11	826.42	753.9	0.47706
11	799.9	408.41	0.338
11	560.63	831.48	0.59728
11	697.27	784.56	0.52945
11	676.95	546.46	0.44667
11	678.26	783.85	0.53611
11	791.62	744.3	0.4846
11	622.5	651.2	0.51127
11	705.49	903.12	0.56143
11	577.05	757.99	0.56777
11	832.18	671.74	0.44666
11	894.42	664.77	0.42636
11	1084.3	764.88	0.41363
11	587.3	500.71	0.46021
11	780.93	858.14	0.52355
11	910.62	663.28	0.42142
11	749.57	603.98	0.44622
11	844.99	670.28	0.44235
11	714.72	760.47	0.51551
11	816.35	699.13	0.46133
11	633.53	793.83	0.55615
11	682.94	706.93	0.50863
11	781.43	941.83	0.54654
11	414.23	668.25	0.61733
11	686.49	521.31	0.43162
11	593.7	729.76	0.5514
11	915.26	595.71	0.39426
11	807.9	721.99	0.47192
11	523.71	668.85	0.56085
11	856.41	646.21	0.43006
11	364.62	803.8	0.68794
11	833.78	654.34	0.43971
11	682.35	637.54	0.48303
11	875.21	931.98	0.51571
11	948.41	625.94	0.39759
11	749.68	984.05	0.56759
11	714.05	442.21	0.38245
11	492.07	688.22	0.58309
11	716.34	917.57	0.56158
11	456.07	428.48	0.4844
11	389.69	632.48	0.61876
11	1007	744.84	0.42518
11	684.04	439.38	0.39111
11	467.66	639.23	0.5775
11	590.15	797.44	0.57469
11	616.79	846.45	0.57848
11	767	666.78	0.46505
11	526.87	584.1	0.52576
11	783.43	703.23	0.47303
11	831.28	753.76	0.47555
11	667.46	706.71	0.51428
11	456.47	619.22	0.57565
11	787.98	632.3	0.44519
11	902.2	579.31	0.39103
11	693.98	318.72	0.31472
11	547.81	844.77	0.60662
11	904.03	422.64	0.31857
11	402.92	538.69	0.57209
11	809.29	660.86	0.44952
11	755.61	617.96	0.44989
11	784.02	649.84	0.45321
11	650.46	513.18	0.44101
11	603.06	747.76	0.55356
11	488.04	511.1	0.51154
11	640.27	721.75	0.52991
11	648.82	543.37	0.45577
11	464.28	517.18	0.52695
11	772.99	626.99	0.44786
11	667.28	402.02	0.37597
11	735.97	670.88	0.47687
11	509.82	463.19	0.47604
11	784.09	795.19	0.50351
11	929.61	466.24	0.33402
11	711.47	706.35	0.49819
11	526.8	776.61	0.59583
11	431.47	533.8	0.55301
11	592.99	389.4	0.39638
11	506.25	504.09	0.49893
11	598.42	735.9	0.55152
11	199.41	401.42	0.66811
11	324.33	515.56	0.61384
11	394.9	605.07	0.60509
11	496.61	515.88	0.50952
11	368.79	416.27	0.53024
11	377.47	496.79	0.56824
11	318.13	560.86	0.63807
11	322.2	562.83	0.63594
11	272.96	393.94	0.5907
11	481.92	569.51	0.54165
11	272.94	703.2	0.72039
11	585.52	650.06	0.52612
11	316.7	444.41	0.5839
11	233.65	487.09	0.67582
11	592.52	470.68	0.4427
11	289.81	912.15	0.75889
11	304.02	616.16	0.66961
11	328.38	590.12	0.64248
11	299.53	499.96	0.62535
11	515.27	727.24	0.5853
11	369.12	425.75	0.53562
11	417.44	844.58	0.66923
11	267.18	556.03	0.67544
11	440.6	417.64	0.48662
11	300.39	617.17	0.67262
11	166.27	502.71	0.75146
11	227.22	336.26	0.59676
11	382.3	685.64	0.64202
11	403.14	628.36	0.60917
11	538.21	764.52	0.58686
11	287.59	495.61	0.6328
11	409.73	375.96	0.47851
11	613.31	373.11	0.37825
11	196.02	674.18	0.77474
11	370.36	537.24	0.59193
11	176.37	650.64	0.78674
11	275.68	600.5	0.68536
11	369.95	516.43	0.58263
11	221.09	716.27	0.76414
11	393.77	652.45	0.62363
11	440.28	446.78	0.50366
11	167.32	386.99	0.69815
11	410.51	622.72	0.60269
11	207.54	565.43	0.7315
11	280.16	558.81	0.66607
11	339.06	490.56	0.59131
11	128.15	608.17	0.82596
11	366.49	564.64	0.6064
11	258.47	491.99	0.65558
11	278.84	422.24	0.60227
11	0	564.57	1
11	94.694	755.79	0.88866
11	373.31	723.55	0.65966
11	270.46	586.74	0.68448
11	311.09	370.31	0.54345
11	290.03	565.75	0.66109
11	163.4	604.38	0.78718
11	413.97	661.83	0.6152
11	390.69	400.96	0.50649
11	619.27	600.99	0.49251
11	281.8	675.22	0.70554
11	202.8	407.79	0.66786
11	200.7	536.34	0.72769
11	58.155	610.45	0.91302
11	338.66	630.65	0.65062
11	325.16	549.25	0.62814
11	105.35	528.9	0.8339
11	231.84	606.24	0.72337
11	416.01	491.51	0.5416
11	295.43	459.42	0.60862
11	328.73	467.26	0.58702
11	219.85	563.44	0.71932
11	374.95	492.6	0.56781
11	294.15	577.03	0.66235
11	342.02	541.27	0.61279
11	251.43	604.18	0.70614
11	286.21	562.63	0.66282
11	296.36	417.41	0.5848
11	430.25	397.79	0.4804
11	319.93	275.55	0.46274
11	451.53	357.48	0.44187
11	365.96	416.58	0.53234
12	1076.3	505.99	0.31978
12	920.54	556.39	0.37672
12	878.22	445.45	0.33653
12	596.98	436.19	0.42219
12	650.93	466.59	0.41752
12	1104.2	403.36	0.26756
12	842.86	514.68	0.37913
12	876.06	404.28	0.31576
12	864.37	346.87	0.28638
12	1436.5	283.45	0.1648
12	729.58	410.22	0.35991
12	839.47	685.4	0.44948
12	973.44	777.69	0.44411
12	1147.7	490.45	0.29939
12	1101.7	693.49	0.3863
12	340.39	385.45	0.53104
12	906.37	703.95	0.43715
12	1120.1	677.01	0.37672
12	384.43	968.16	0.71578
12	708.56	255.05	0.26468
12	405.68	420.43	0.50893
12	601.99	439.19	0.42182
12	484.88	472.1	0.49332
12	591.7	316.08	0.34819
12	74.969	645.71	0.89597
12	666.98	512.62	0.43457
12	415.94	563.91	0.57551
12	692.85	442.84	0.38993
12	629.35	338.93	0.35003
12	653.84	430.04	0.39676
12	484.96	495.18	0.50521
12	794.01	397.48	0.3336
12	1016	572.71	0.36049
12	568.55	505.12	0.47046
12	760.73	404.82	0.34732
12	537.63	531.8	0.49727
12	775.42	660.43	0.45996
12	983.54	409.3	0.29386
12	836.97	558.15	0.40007
12	0	617.63	1
12	156.87	826.33	0.84045
12	260.2	625.37	0.70618
12	280.92	830.77	0.7473
12	921.06	537.81	0.36865
12	365.9	438.36	0.54505
12	356.32	587.36	0.62241
12	628.75	759.42	0.54707
12	212.95	379.46	0.64054
12	616.31	328.45	0.34765
12	837.66	419.75	0.33382
12	659.17	506.48	0.4345
12	651.92	632.86	0.49258
12	604.57	311.12	0.33977
12	577	401.78	0.41049
12	883.29	265.94	0.23141
12	591.09	680.43	0.53513
12	467.48	575.21	0.55166
12	539.33	795.3	0.5959
12	803.53	353.07	0.30527
12	436.95	466.57	0.51639
12	685.84	419.63	0.37959
12	542.94	662.07	0.54943
12	386.24	373.87	0.49186
12	489.87	345.47	0.41357
12	506.23	788.45	0.60899
12	499.57	400.13	0.44474
12	587	406.91	0.4094
12	658.16	392.29	0.37345
12	747.8	461.68	0.38172
12	640.58	220.22	0.25583
12	471.92	554.21	0.5401
12	488.75	528.28	0.51943
12	933.74	603.21	0.39247
12	509.36	453.35	0.47091
12	632.34	740.39	0.53936
12	239.23	306.62	0.56173
12	309.56	517.03	0.6255
12	380.35	393.74	0.50865
12	143.5	450.54	0.75843
12	75.099	565.99	0.88286
12	381.12	419.66	0.52406
12	532.38	291.64	0.35392
12	343.59	508.82	0.59692
12	448.04	421.21	0.48457
12	233.88	519.99	0.68976
12	338.36	386.57	0.53325
12	335.12	358.57	0.5169
12	75.079	532.74	0.87648
12	270.61	599.15	0.68887
12	285.4	404.36	0.58623
12	328.78	340.34	0.50864
12	286.97	505.57	0.63791
12	275.69	739.65	0.72848
12	387.07	359.17	0.48131
12	274.65	444.65	0.61817
12	380	654.2	0.63257
12	321.95	261.62	0.44831
12	210.57	327.1	0.60837
12	605.22	191.55	0.24041
12	273.58	367.19	0.57304
12	236.74	227.62	0.49018
12	341.84	203.76	0.37346
12	238.8	415.83	0.63521
12	302.9	525.73	0.63446
12	339.62	335.53	0.49697
12	409.94	579.35	0.58562
12	432.84	304.84	0.41324
12	223.04	596.02	0.72769
12	333.14	446.07	0.57246
12	229.7	401.7	0.63621
12	223.84	682.52	0.75303
12	168.02	737.03	0.81435
12	150.64	356.76	0.70311
12	561.74	166.53	0.22867
12	603.89	393.36	0.39444
12	266.54	510.11	0.65681
12	345.97	319.76	0.48031
12	155.03	392.09	0.71664
12	336.8	275.86	0.45027
12	486.4	231.33	0.32231
12	312.29	347.4	0.52661
12	364.11	524.36	0.59018
12	201.91	557.78	0.73422
12	423.87	416	0.49531
12	570.8	315.38	0.35589
12	164.55	513.42	0.75729
12	234.54	507.06	0.68374
13	458.44	378.46	0.45222
13	619.24	698.49	0.53007
13	505.11	587.73	0.5378
13	731.7	619.66	0.45855
13	708.51	801.93	0.53092
13	774.29	460.34	0.37286
13	707.3	948.24	0.57277
13	548.99	449.88	0.45039
13	522.44	556.96	0.51599
13	395.77	523.43	0.56944
13	410.48	580.76	0.58589
13	499.02	842	0.62788
13	768.61	594.34	0.43607
13	557	585.51	0.51248
13	646.38	430.46	0.39974
13	1551.4	866.29	0.35831
13	330.83	536.65	0.61863
13	341.74	343.71	0.50144
13	174.44	345.05	0.66421
13	380.44	571.22	0.60024
13	259.23	244.64	0.48552
13	230.8	362.12	0.61074
13	199.81	462.45	0.69829
13	291.43	488.8	0.62648
13	611.25	528.22	0.46357
13	384.22	635.72	0.62329
13	332.4	357.53	0.51821
13	193.95	533.34	0.73333
13	545.61	707.54	0.56461
13	219.39	464.67	0.67928
13	0	358.38	1
13	0	180.09	1
13	345.23	665.06	0.65829
13	106.88	343.67	0.76278
13	0	578.76	1
13	355.87	262.85	0.42483
13	318.54	413.45	0.56483
13	332.73	578.36	0.6348
13	412.12	475.04	0.53546
13	275.51	551.51	0.66686
13	275.25	490.76	0.64067
13	493.31	410.42	0.45414
13	287.97	484.44	0.62718
13	248.3	451.65	0.64526
13	130	519.16	0.79974
13	349.38	339.96	0.49317
13	320.41	533.97	0.62498
13	375.92	520.94	0.58085
13	709.53	741.94	0.51116
13	422.06	475.25	0.52964
13	244.86	473.57	0.65917
13	304.73	453.6	0.59816
13	296.36	409.8	0.58032
13	322.68	643.22	0.66593
13	369.13	516.94	0.58341
13	357.85	607.6	0.62934
13	278.93	397.48	0.58763
13	534.37	446.62	0.45527
13	439.79	547.35	0.55448
13	222.17	278.04	0.55585
13	186.04	496.31	0.72735
13	163.46	577.54	0.77941
13	399.54	482.75	0.54716
13	0	301.08	1
13	406.25	629.5	0.60777
13	85.906	537.95	0.8623
13	211.57	422.53	0.66635
13	234.99	650.25	0.73455
13	208.96	367.25	0.63735
13	282.39	1040.3	0.7865
13	298.45	416.93	0.58281
13	199.26	559.79	0.73749
13	414.61	585.05	0.58525
13	404.52	645.29	0.61467
13	331.87	377.23	0.53198
13	339.31	520.79	0.6055
13	323.91	482.17	0.59817
13	376.37	428.16	0.53219
13	304.78	384.72	0.55797
13	347.86	494.89	0.58723
13	341.3	343.83	0.50185
13	252.95	777.84	0.75461
13	438.34	679.33	0.60781
13	290.6	665.02	0.6959
13	299.13	379.48	0.5592
13	227.68	441.86	0.65995
13	202.73	376.53	0.65002
13	249.2	644.06	0.72102
13	281.48	466.27	0.62356
13	240.8	437.84	0.64517
13	188.3	670.29	0.78069
13	405.3	732.48	0.64378
13	314.53	526.83	0.62616
13	267.11	410.67	0.6059
13	327.87	466.43	0.58722
13	315.7	831.54	0.72482
13	474.61	417.7	0.46811
13	171.7	400.9	0.70014
13	305.04	541.53	0.63968
13	360.56	566.72	0.61116
13	337.07	265.71	0.44081
13	210.78	411.12	0.66107
13	335.27	615.65	0.64743
13	395.82	479.92	0.54802
13	248.31	388.87	0.6103
13	323.92	682.4	0.67811
13	433.18	373.26	0.46285
13	157.08	502.55	0.76187
13	274.33	582.86	0.67997
13	324.64	449.62	0.58071
13	447.99	481.89	0.51823
13	275.46	278.71	0.50293
13	451.54	515.3	0.53297
13	386.54	699.73	0.64416
13	706.95	880.91	0.55478
13	911.26	1068.4	0.53969
13	297.83	605.59	0.67033
13	354.66	439.71	0.55353
13	293.95	468.56	0.6145
13	492.17	522.18	0.51479
13	403.73	743.56	0.6481
13	299.87	650.62	0.68451
13	424.52	406.15	0.48894
13	537.1	646.46	0.5462
13	345.64	565.15	0.62051
13	293.97	395.52	0.57364
13	417.79	827.63	0.66454
13	582.91	484.19	0.45374
13	574.57	743.45	0.56407
13	223.12	724.81	0.76462
13	603.8	616.91	0.50537
13	375.99	701.03	0.6509
13	448.82	615.89	0.57846
13	395.15	649.18	0.62162
13	359.84	627.75	0.63564
13	457.75	590.79	0.56344
13	306.14	547.51	0.64138
13	600.9	636.5	0.51438
13	332.86	375.96	0.5304
13	476.41	670.94	0.58477
13	370.3	644.09	0.63495
13	374.29	483.79	0.56381
13	203.46	585.72	0.74219
13	398.18	722.21	0.64461
13	317.08	432.45	0.57696
13	374.11	461.87	0.55249
13	495.47	698.05	0.58487
13	352.05	695.45	0.66391
13	432.04	625.77	0.59157
13	424.55	697.44	0.62161
13	369.15	578.98	0.61065
13	351.03	664.35	0.65429
13	269.31	631.25	0.70095
13	255.1	571.57	0.69141
13	234.53	643.92	0.73302
13	331.72	682.91	0.67306
13	304.45	540.38	0.63963
13	410.21	601.74	0.59463
13	494.38	577.31	0.53869
13	260.71	603.75	0.69841
13	497.38	868.54	0.63586
13	422.17	438.34	0.5094
13	606.58	753.55	0.55403
13	273.54	501	0.64684
13	446.03	630.91	0.58584
13	459.02	715.54	0.6092
13	356.79	877.78	0.711
13	401.13	701.1	0.63607
13	259.2	593.17	0.69591
13	392.5	634.55	0.61784
13	363.99	605.6	0.62459
13	286.15	334.64	0.53906
13	420.85	524.84	0.55498
13	505.73	512.78	0.50346
13	764.36	632.76	0.4529
13	423.46	698.15	0.62245
13	465.95	560.09	0.54588
13	370.35	628.81	0.62934
13	236.87	569.82	0.70637
13	265.7	492.14	0.6494
13	428.05	708.24	0.62329
13	469.17	527.36	0.5292
13	373.91	532.18	0.58734
13	479.64	541.99	0.53051
13	250.3	776.06	0.75613
13	332.3	697.67	0.67737
13	289.28	722.11	0.71398
13	177.27	607.44	0.77409
14	537.99	648.54	0.54659
14	473.24	541.91	0.53382
14	409.53	477.93	0.53854
14	556.32	483.63	0.46505
14	765.87	542.23	0.41452
14	684.93	417.67	0.3788
14	464.95	240.29	0.34072
14	395.18	381.51	0.4912
14	628.04	374.47	0.37353
14	487.09	366.84	0.42959
14	327.53	298.6	0.4769
14	539.45	420.92	0.43829
14	579.78	478.53	0.45216
14	429.23	244.74	0.36313
14	464.7	334.02	0.41819
14	291.1	323.88	0.52665
14	407.61	319.58	0.43947
14	686.58	514.74	0.42848
14	541.09	189.16	0.25903
14	458.89	478.95	0.51069
14	379.98	404.75	0.51578
14	476.77	476.09	0.49964
14	489.16	444.9	0.47631
14	216.26	255.44	0.54153
[truncated: 21,766 more rows]
